# Supplementary material for: SOX10 mediates glioblastoma cell-state plasticity
Source: EMBO Rep. 2024 Sep 16;25(11):24. doi: 10.1038/s44319-024-00258-8 (PMC11549307; doi:10.1038/s44319-024-00258-8)
Supplement: Supplementary file 2 — Dataset EV1 [file 44319_2024_258_MOESM2_ESM.xlsx]

## Sheet: Table of content
Dataset EV1
Table of content
Differentially expressed genes (DEG) of tumor cell clusters, Fig. 2B
DEG_c0	Differentially expressed genes, cluster 0
DEG_c1	Differentially expressed genes, cluster 1
DEG_c2	Differentially expressed genes, cluster 2
DEG_c3	Differentially expressed genes, cluster 3
DEG_c4	Differentially expressed genes, cluster 4
DEG_c5	Differentially expressed genes, cluster 5
DEG_c6	Differentially expressed genes, cluster 6
DEG_c7	Differentially expressed genes, cluster 7
DEG_c8	Differentially expressed genes, cluster 8
DEG_c9	Differentially expressed genes, cluster 9
DEG_c10	Differentially expressed genes, cluster 10
DEG_c11	Differentially expressed genes, cluster 11
DEG_c12	Differentially expressed genes, cluster 12
DEG_c13	Differentially expressed genes, cluster 13
DEG_c14	Differentially expressed genes, cluster 14
DEG_c15	Differentially expressed genes, cluster 15

## Sheet: DEG_c0
	p_val	avg_logFC	pct.1	pct.2	p_val_adj
Acta2	0	0.414222823617267	0.386	0.212	0
Cox6a1	0	0.41413385344519	0.964	0.845	0
Cntn1	0	0.404964424821793	0.832	0.621	0
Fabp7	0	0.400129372034395	0.938	0.753	0
S100a13	0	0.390023847087872	0.566	0.439	0
2007-09-01	0	0.373001267959258	0.845	0.707	0
Uba52	0	0.357853178167265	0.895	0.748	0
Tuba1a	0	0.343624454810656	1	0.953	0
S100a1	0	0.339321207144427	0.582	0.462	0
Asrgl1	0	0.333339089889762	0.747	0.612	0
Ndufb3	0	0.326023764329092	0.716	0.617	0
AY036118	0	0.321185772705916	0.987	0.891	0
Rpl23a	0	0.303110668431936	1	0.984	0
Ckb	0	0.295150439932737	1	0.958	0
Mt1	0	0.285008908778933	0.904	0.725	0
Ndufa4	0	0.282921958929907	0.971	0.876	0
Cox5b	0	0.282549216473502	0.951	0.837	0
Atp5g2	0	0.278739889509906	0.994	0.948	0
Rpl5	0	0.276130644044525	0.997	0.966	0
Cd9	0	0.273775770943105	0.862	0.728	0
Tubb2b	0	0.272508865850831	0.973	0.857	0
Rpl7a	0	0.272044268371598	0.996	0.963	0
Rpl31	0	0.269787497853183	0.985	0.907	0
Actb	0	0.264790933097644	1	0.996	0
Cox7c	0	0.261844103764197	0.985	0.918	0
H3f3a	0	0.250644835874373	0.987	0.927	0
Lims2	1.04512295674998e-284	0.389177170723518	0.392	0.262	3.24406165775195e-280
Snhg6	1.20290570812766e-283	0.273248048376988	0.74	0.645	3.73381931802827e-279
Gng3	4.03114872401937e-252	0.302556784244557	0.179	0.081	1.25126856393561e-247
S100a16	7.04236855460343e-248	0.361656002330701	0.381	0.265	2.1859511993489e-243
Hist1h2ap	8.54312876229122e-236	0.264394309648715	0.529	0.383	2.65178716781519e-231
Serpine2	1.07379043846375e-220	0.334136754474798	0.497	0.403	3.33304552099148e-216
Maged2	3.15623714183569e-217	0.266607402745825	0.62	0.53	9.79696008825797e-213
Cdkn1c	8.60232608136946e-207	0.327949386198505	0.427	0.321	2.67016201565708e-202
Sirt2	7.98843236922133e-177	0.275357595723305	0.528	0.449	2.4796094074063e-172
Wasf1	3.41574894357021e-151	0.288130742355529	0.469	0.397	1.06024847208419e-146
Fh1	2.35899114776434e-150	0.318609479546618	0.437	0.374	7.32230852266051e-146
Plekhb1	1.12851629827191e-139	0.331580899069657	0.356	0.287	3.50291458983601e-135
Tmem100	4.70513704603687e-121	0.283193243305395	0.423	0.358	1.46047453908985e-116
Dynlt1f	6.54174123561751e-106	0.30081478379206	0.371	0.318	2.03055647953568e-101
Gpr17	2.73527438126978e-75	0.253908333823999	0.251	0.196	8.49029167946141e-71
Rpa3	3.32744745402801e-68	0.25256559307414	0.353	0.316	1.0328396897303e-63

## Sheet: DEG_c1
	p_val	avg_logFC	pct.1	pct.2	p_val_adj
Mgp	0	0.511476416649014	0.388	0.184	0
Cox6a1	0	0.330904274611226	0.872	0.865	0
Tuba1a	0	0.268711926099745	0.999	0.953	0
H2-Q7	4.66575090764156e-216	0.267661153792533	0.775	0.794	1.44824908173194e-211
Cenpf	1.06501957722949e-168	0.265091334979395	0.632	0.585	3.30582076772034e-164
Ifi27	6.11434535021288e-149	0.260979504438679	0.706	0.727	1.89789279670608e-144
Crlf1	9.83937121911937e-129	0.382983478751034	0.489	0.486	3.05414082641465e-124
Cdc20	1.90090466232122e-84	0.348981577168544	0.454	0.462	5.90040807184508e-80

## Sheet: DEG_c2
	p_val	avg_logFC	pct.1	pct.2	p_val_adj
Ier2	0	0.973915765210105	0.915	0.707	0
Tuba1a	0	0.534982806172044	1	0.955	0
Olig1	0	0.529583663755998	0.696	0.624	0
Cntn1	0	0.495959272167289	0.724	0.649	0
Junb	0	0.394484815541661	0.937	0.883	0
Tuba1b	0	0.354130283374942	0.795	0.779	0
Tubb2b	0	0.353509889611943	0.928	0.871	0
Rpl27	0	0.345989772584639	0.808	0.818	0
Ppp1r14b	0	0.342190833364501	0.924	0.883	0
Rps6	0	0.339703993631896	0.992	0.981	0
Tubb5	0	0.30788093684592	0.93	0.908	0
Tmsb4x	0	0.303012877631016	1	0.987	0
Actb	0	0.275003255422996	1	0.996	0
Hes5	3.81590613356012e-272	0.568159433865402	0.313	0.186	1.18445726385706e-267
Sox4	9.85943749720094e-244	0.360770075782197	0.748	0.737	3.06036939913117e-239
Btg2	2.01287078787312e-220	0.340998893532876	0.701	0.671	6.24795092555817e-216
Hnrnpa0	3.25239376398296e-209	0.355115431921651	0.665	0.687	1.00954302434031e-204
Egr1	1.07032112517867e-207	0.277602626892871	0.848	0.837	3.3222767725546e-203
Apom	1.55879712951759e-198	0.490553988936654	0.138	0.059	4.8385062900226e-194
Mfge8	2.18462869666859e-163	0.333702937835969	0.616	0.633	6.78108747445932e-159
Psip1	2.59517520975129e-157	0.298257747647579	0.771	0.791	8.05542385106799e-153
Egr4	8.23201413234535e-133	0.466687019079406	0.356	0.288	2.55521718668e-128
Hist1h1b	5.02625041957026e-125	0.393046822483501	0.434	0.374	1.56014813023461e-120
Ncan	3.90598748591304e-121	0.531268876661777	0.364	0.315	1.21241851562741e-116
Nfib	1.94862764986414e-107	0.306294059004456	0.618	0.626	6.04854022517829e-103
Agt	4.62519765916353e-106	0.266055211312826	0.124	0.064	1.43566135340436e-101
Nkd1	2.07211209103397e-105	0.48369565505537	0.197	0.132	6.43183593056944e-101
Nr4a1	3.51392467651162e-99	0.444042491187412	0.441	0.439	1.09072221958921e-94
Cbx3	1.35943609325167e-85	0.25067981276943	0.682	0.742	4.21968963345319e-81
Gm26735	1.90002508490611e-85	0.451422727568328	0.438	0.436	5.89767786354857e-81
Banf1	2.59561064575987e-80	0.305344352711597	0.579	0.64	8.05677544443863e-76
H1f0	3.05290548989008e-66	0.351625493156763	0.473	0.497	9.47621864061879e-62
Olig2	6.71273919965079e-62	0.353739346041433	0.452	0.479	2.0836342475716e-57
Dll3	2.88133552237206e-57	0.368183528746036	0.173	0.126	8.94366546144289e-53
Snhg6	2.43970406252001e-47	0.253178660266907	0.582	0.675	7.57284141006212e-43
Gpm6a	6.73599537229638e-42	0.4050806866301	0.371	0.387	2.0908529635608e-37
Traf4	1.76964936635987e-34	0.282581313936421	0.462	0.509	5.49299163318105e-30
Scd2	8.86924916521332e-30	0.262098398381937	0.49	0.56	2.75301494088222e-25
Tspan7	7.3523804265218e-17	0.327600801014387	0.371	0.422	2.28217888439237e-12
Ctnnb1	1.23886869460669e-14	0.273283223903696	0.43	0.516	3.84544842805917e-10
Zfp36	1.0874383974288e-13	0.258907023096695	0.351	0.382	3.37540878561899e-09
Dbx2	2.4464858430228e-11	0.345043504745692	0.191	0.187	7.59389205674276e-07
Ednrb	4.50989598597808e-10	0.3643628776804	0.257	0.273	1.39987171404759e-05
Nfia	7.07406272419046e-09	0.340745640841061	0.385	0.459	0.000219578906958872
Lrrn1	1.11258421034181e-07	0.333712079414998	0.311	0.355	0.00345346138890099
Rps27rt	4.92622480648139e-07	0.347676953946844	0.231	0.248	0.0152910017993182
Gm8797	9.75076426061911e-07	0.319239543167834	0.316	0.366	0.0302663722649617

## Sheet: DEG_c3
	p_val	avg_logFC	pct.1	pct.2	p_val_adj
Timp3	0	0.587524529244143	0.946	0.507	0
Pfn2	0	0.492298210486645	0.965	0.552	0
Marcksl1	0	0.479126738733894	0.978	0.559	0
Nsa2	0	0.460278156716501	0.978	0.519	0
S100b	0	0.449081589993058	0.949	0.549	0
Iigp1	0	0.44409026013584	0.757	0.336	0
Nnat	0	0.442994590584579	0.959	0.546	0
Gm4632	0	0.437415992043453	0.463	0.099	0
Phyhipl	0	0.426858798309565	0.884	0.351	0
Cnp	0	0.41343779455183	0.967	0.614	0
Sox4	0	0.408914008073304	0.99	0.707	0
C1ql1	0	0.406320139848498	0.998	0.806	0
Tmsb4x	0	0.399475733363439	1	0.987	0
Bst2	0	0.389261418956161	0.977	0.681	0
Phlda1	0	0.378051871301772	0.861	0.463	0
Ifitm3	0	0.374540176870938	0.98	0.697	0
Ifi47	0	0.374162002595222	0.891	0.429	0
Gbp7	0	0.373376440995125	0.838	0.331	0
Zfp365	0	0.371056103239086	0.786	0.302	0
Ctxn1	0	0.36984768964062	0.851	0.292	0
Gbp4	0	0.362890766172591	0.559	0.169	0
Jun	0	0.360794366756706	0.998	0.909	0
Stat1	0	0.353575092581713	0.971	0.601	0
Bcas1	0	0.351995757514379	0.984	0.702	0
Gm4951	0	0.347224476787659	0.735	0.258	0
Crlf1	0	0.343478069424221	0.879	0.439	0
Aes	0	0.33464674757736	0.983	0.613	0
Chn2	0	0.327872031030265	0.75	0.248	0
Ramp1	0	0.325475991003333	0.853	0.344	0
Skp1a	0	0.324697914802554	0.942	0.432	0
Sox8	0	0.324234157546425	0.707	0.207	0
Gm1673	0	0.322160398442867	0.977	0.512	0
Nfix	0	0.31472922061874	0.99	0.677	0
Tmem108	0	0.313581965103862	0.662	0.177	0
Xaf1	0	0.310263535695944	0.71	0.226	0
Fos	0	0.307787506817283	0.994	0.916	0
Socs1	0	0.307354411279298	0.481	0.172	0
Hsp90b1	0	0.30585148424881	0.99	0.771	0
Gbp2	0	0.300354481578824	0.811	0.424	0
Marcks	0	0.295878354581223	0.996	0.828	0
Ifi27	0	0.29450841042132	0.991	0.69	0
Sirt2	0	0.292980421502961	0.86	0.415	0
Map2k2	0	0.285995282463589	0.877	0.337	0
Mapt	0	0.285474025973404	0.926	0.413	0
Pcsk1n	0	0.28493303704497	0.986	0.637	0
Tmem100	0	0.281567699692581	0.797	0.318	0
Syn2	0	0.281311128840854	0.789	0.272	0
H2afj	0	0.278285704732769	0.97	0.521	0
1810041L15Rik	0	0.277805044094691	0.7	0.212	0
Rtn1	0	0.276839878163154	0.914	0.411	0
Tgtp2	0	0.274312435097469	0.73	0.255	0
Rpsa	0	0.274078196885503	1	0.993	0
Psmg4	0	0.271252665324959	0.943	0.433	0
Serf1	0	0.270957521230375	0.94	0.438	0
Cdk4	0	0.265076892747264	0.985	0.671	0
Lmo4	0	0.264147082898491	0.925	0.432	0
Irf1	0	0.263723081448719	0.823	0.409	0
Cald1	0	0.26287912286784	0.911	0.4	0
Ddc	0	0.262701151552816	0.631	0.192	0
Opcml	0	0.260447067302764	0.769	0.247	0
Cryab	0	0.259648619951134	0.988	0.679	0
Traf4	0	0.259462289135608	0.909	0.453	0
Rpl41	0	0.258903209691068	1	0.993	0
Vcp	0	0.258785029710825	0.987	0.667	0
Ccnd1	0	0.258392113346103	0.961	0.584	0
2010005H15Rik	0	0.256157328443485	0.635	0.173	0
Ndufs6	0	0.25141919160868	0.961	0.489	0
Igtp	9.86543340328551e-302	0.26712132049424	0.982	0.742	3.06223052837982e-297
Btg2	1.75465170761799e-296	0.31258972992697	0.94	0.643	5.44643890044625e-292

## Sheet: DEG_c4
	p_val	avg_logFC	pct.1	pct.2	p_val_adj
Kcnq1ot1	0	1.33773271070587	0.72	0.264	0
Malat1	0	1.32279340911353	1	0.994	0
Neat1	0	1.18798525856649	0.753	0.358	0
Nrxn1	0	1.13625165569142	0.656	0.305	0
AC149090.1	0	1.07953915891854	0.798	0.412	0
Tmem108	0	1.07721761851092	0.501	0.206	0
Prpf4b	0	1.01848300150253	0.934	0.628	0
Csmd3	0	1.00537502311574	0.53	0.179	0
Zcchc7	0	0.984678260302537	0.701	0.323	0
Opcml	0	0.971981712142679	0.588	0.279	0
Gria2	0	0.956858906841696	0.594	0.283	0
Brinp3	0	0.946718591680175	0.666	0.324	0
Lrp1b	0	0.89821632692835	0.443	0.156	0
Timp3	0	0.89476745302687	0.761	0.537	0
Jmjd1c	0	0.838518542746302	0.672	0.377	0
Sox6	0	0.834218389038903	0.69	0.409	0
BC005561	0	0.83350169238883	0.597	0.29	0
Sf3b3	0	0.827232259767145	0.694	0.387	0
Pde10a	0	0.820005137581941	0.419	0.146	0
Gm26699	0	0.806775724292627	0.448	0.143	0
Ttc14	0	0.798996636317993	0.599	0.3	0
Gm26917	0	0.796058092522102	0.497	0.2	0
Adgrl3	0	0.793646401753886	0.563	0.279	0
Fubp1	0	0.791023969210703	0.826	0.547	0
4430402I18Rik	0	0.782150358559729	0.333	0.102	0
Ddx50	0	0.779365707562171	0.706	0.415	0
D10Wsu102e	0	0.761345990599257	0.544	0.285	0
Mycbp2	0	0.753603887327395	0.649	0.365	0
Gm26518	0	0.74801956167798	0.427	0.158	0
Ahi1	0	0.73025028312165	0.729	0.435	0
Pcdh7	0	0.700069919134955	0.582	0.318	0
Ankrd28	0	0.694981129754036	0.571	0.329	0
R3hdm1	0	0.68967619093238	0.597	0.343	0
Chd7	0	0.681847685788452	0.638	0.376	0
Fchsd2	0	0.677423513746476	0.497	0.268	0
Pnisr	0	0.670663907066369	0.678	0.423	0
Rev3l	0	0.669120150654796	0.448	0.217	0
Gm7967	0	0.66907438308725	0.417	0.209	0
Syne1	0	0.664668754161036	0.515	0.305	0
Tle4	0	0.658485921566491	0.512	0.286	0
Dst	0	0.65261434312768	0.773	0.522	0
Ank3	0	0.649645996537285	0.444	0.211	0
Tra2a	0	0.64690504096056	0.673	0.425	0
Tnrc6c	0	0.646325254217163	0.64	0.383	0
Zfp398	0	0.635068269984228	0.37	0.19	0
Vcan	0	0.631400029015678	0.843	0.632	0
Pcdh9	0	0.627915265260918	0.497	0.274	0
Cttnbp2	0	0.626011752635032	0.463	0.244	0
Nktr	0	0.620633128287548	0.541	0.318	0
Cdc37l1	0	0.619250933308597	0.488	0.281	0
Alkbh1	0	0.61738122142281	0.376	0.166	0
5330434G04Rik	0	0.611836609939315	0.311	0.11	0
Igf2bp3	0	0.611227442751899	0.313	0.108	0
Igsf9b	0	0.605696015373947	0.51	0.316	0
Ank2	0	0.601335330230226	0.466	0.246	0
Map2	0	0.600681642299474	0.617	0.395	0
Zeb2	0	0.595160953955442	0.747	0.531	0
Ascc3	0	0.588926001845929	0.397	0.182	0
Gnl3	0	0.588595301823165	0.647	0.425	0
Cdk12	0	0.587140275303201	0.502	0.294	0
Ptprd	0	0.577530667345269	0.375	0.174	0
Ppp1r9a	0	0.577165298058225	0.464	0.257	0
Luc7l2	0	0.57443809017461	0.708	0.479	0
Map1s	0	0.572032647188661	0.394	0.213	0
Tia1	0	0.567265433698388	0.475	0.28	0
Nckap5	0	0.561820216555635	0.301	0.118	0
Rbm5	0	0.561113638681616	0.469	0.271	0
Kif21a	0	0.556816130792881	0.601	0.392	0
Ankrd11	0	0.551283228834829	0.806	0.579	0
Ptprz1	0	0.550533922903482	0.976	0.815	0
Ttc19	0	0.549113384891599	0.368	0.185	0
Adgrb3	0	0.545256834794474	0.326	0.137	0
Phykpl	0	0.537070275345274	0.386	0.188	0
Il1rapl1	0	0.527844483483185	0.285	0.097	0
Rbm26	0	0.526639429769405	0.508	0.316	0
Bclaf1	0	0.526274789713094	0.666	0.459	0
Srrm2	0	0.525395429908857	0.928	0.75	0
Zcchc11	0	0.523657946984623	0.549	0.349	0
Zbtb20	0	0.523607247763455	0.754	0.506	0
Ubn2	0	0.523135198181683	0.488	0.292	0
Gpatch8	0	0.516036727283931	0.506	0.314	0
Rbm39	0	0.515720643125151	0.843	0.617	0
Paxbp1	0	0.514033241151317	0.386	0.194	0
Gm26798	0	0.51372800106372	0.256	0.055	0
B3galt2	0	0.498791036860952	0.265	0.072	0
Tcf4	0	0.490868017000361	0.876	0.69	0
A230057D06Rik	0	0.489662508093677	0.249	0.078	0
Qk	0	0.486955022850244	0.904	0.763	0
Map4k4	0	0.462657007904102	0.691	0.512	0
Arglu1	0	0.460780257797249	0.682	0.499	0
Gm26625	0	0.459158947193075	0.218	0.06	0
Atrx	0	0.43881100548273	0.75	0.562	0
Ddx21	0	0.438618110629439	0.752	0.552	0
Gm26724	0	0.43687657232059	0.22	0.061	0
Son	0	0.421044528978462	0.731	0.542	0
D830024N08Rik	0	0.393996428279631	0.186	0.038	0
Gm49179	0	0.386793965315229	0.217	0.072	0
Gm15594	0	0.354365729198448	0.166	0.033	0
Gm47423	0	0.326483350101085	0.124	0.023	0
Gm48960	0	0.324359907835873	0.145	0.034	0
Gm10097	0	0.320001185398305	0.136	0.016	0
Lrrc7	0	0.31065316510301	0.144	0.034	0
Gm43221	0	0.284827181585272	0.129	0.024	0
4831440D22Rik	0	0.257215093764279	0.118	0.021	0
Rab11fip2	1.4449703468525e-307	0.532324561095898	0.401	0.218	4.48518795663016e-303
Ate1	9.96970345911961e-307	0.529148024807242	0.429	0.241	3.09459595371073e-302
Chd6	1.31237957913426e-304	0.509183736287308	0.475	0.285	4.07362621363273e-300
Hivep2	9.6532576713286e-304	0.529792932968714	0.339	0.165	2.9963711811804e-299
Dhx36	3.46496407929594e-302	0.427309323225496	0.687	0.503	1.07552485021346e-297
Dnm3	1.65422086697747e-300	0.611527303451029	0.431	0.242	5.13470157109806e-296
Fto	6.53012360861551e-297	0.544060013283072	0.445	0.265	2.02695036811425e-292
Tnrc6b	8.49770555824075e-297	0.487681923721214	0.576	0.392	2.63768780527793e-292
Tmem243	7.79289967184559e-295	0.463768709959071	0.279	0.119	2.41891605814087e-290
Stox2	1.28746720786652e-294	0.479582839306386	0.602	0.418	3.99629821321767e-290
Krit1	1.94735894205915e-291	0.530187206581787	0.363	0.191	6.0446021561516e-287
Cabin1	1.0379169547308e-290	0.522163369756565	0.391	0.214	3.22169422748439e-286
Phf20l1	1.6201436415632e-288	0.479266626852136	0.517	0.334	5.02892586341216e-284
Nav3	4.16765060823998e-285	0.500538548089701	0.322	0.154	1.29363874879769e-280
Spag9	8.27272422183197e-284	0.443317068998242	0.63	0.451	2.56785359845664e-279
Tulp4	3.25675508751778e-282	0.461289260955844	0.649	0.484	1.01089677916552e-277
Ccnl2	5.79444422989905e-280	0.503887680034539	0.479	0.301	1.79859548896066e-275
P2ry14	4.08910435183218e-278	0.289505235971533	0.148	0.04	1.26925799080871e-273
Grid2	1.76399735712751e-277	0.401623916490018	0.22	0.083	5.47544779652379e-273
Sntg1	1.15615689226007e-275	0.324985950243536	0.165	0.05	3.58871099357527e-271
Gm45509	3.44689582192821e-275	0.254810219280233	0.127	0.031	1.06991646312652e-270
Ptprs	1.45877925009998e-274	0.452470307022649	0.596	0.419	4.52805079231033e-270
Tcf12	7.38226338392933e-270	0.437358897710696	0.687	0.516	2.29145455437167e-265
Galnt11	9.67602238533382e-270	0.492661232003807	0.35	0.182	3.00343734840762e-265
Nisch	2.69048033450154e-268	0.425114611797786	0.621	0.449	8.35125095829278e-264
Galnt1	7.92318872238638e-268	0.582817204993173	0.344	0.179	2.45935777942873e-263
Hook3	1.37413893971666e-267	0.466882197916595	0.572	0.403	4.26532726888051e-263
Tcf25	1.67605187617264e-267	0.365036774484082	0.76	0.592	5.20246502363989e-263
Fry	1.46433701299544e-264	0.488608893987134	0.349	0.182	4.54530208833784e-260
Gm3764	5.76638515270888e-262	0.534327520056574	0.309	0.147	1.78988595140084e-257
Taf1d	1.31045651852425e-260	0.460006442425031	0.58	0.405	4.06765703349927e-256
Zfp266	3.54493636811234e-260	0.499106386321047	0.389	0.221	1.10034824866207e-255
Ftx	1.08826799142026e-256	0.351797725982865	0.208	0.077	3.37798384536847e-252
Snrnp70	1.45927117776379e-256	0.392093114854029	0.724	0.566	4.52957773577882e-252
Epha5	3.91664166801678e-255	0.567680192992577	0.32	0.161	1.21572557375241e-250
Clk1	2.28211100323633e-253	0.484443362888583	0.532	0.364	7.08367255404558e-249
Bicd1	6.30876246827575e-253	0.481676899035902	0.397	0.23	1.95823987015279e-248
Avl9	3.36011311885634e-248	0.433543513460714	0.266	0.121	1.04297911209301e-243
E530011L22Rik	1.17800325544779e-243	0.305543102950695	0.179	0.061	3.65652210490993e-239
Zfhx2	1.07737385785963e-242	0.258922021036605	0.139	0.04	3.3441684547963e-238
Rims2	5.48470476141604e-242	0.445110190926303	0.292	0.141	1.70245235794354e-237
Gm28809	1.53460463480721e-241	0.335493428416878	0.163	0.054	4.76341278644159e-237
Zfp644	1.59208403690245e-240	0.488439473754793	0.44	0.28	4.94182885054522e-236
Tnik	3.30243811188199e-240	0.514699757495715	0.36	0.2	1.02507678992817e-235
Bptf	1.43492179431677e-239	0.410631906339208	0.577	0.41	4.45399724955927e-235
Vgll2	1.28640758198542e-238	0.297567536190859	0.138	0.04	3.99300913448275e-234
Miat	1.07471389495547e-234	0.259464214903835	0.13	0.036	3.33591192994177e-230
Sh3d19	1.95512945321449e-233	0.415145708162296	0.635	0.472	6.06872182277776e-229
Nfib	2.02075995617521e-233	0.397766982596624	0.784	0.611	6.27243890396785e-229
Akap9	7.42329947093926e-232	0.413947318046377	0.538	0.373	2.30419215577954e-227
Ddx17	7.88333389971668e-232	0.444730107648951	0.547	0.387	2.44698684247206e-227
Pid1	1.9840450229597e-231	0.445210809659307	0.227	0.096	6.15847575126691e-227
Zufsp	4.59802753114055e-231	0.460568584936693	0.317	0.167	1.42722774566603e-226
Rnpc3	8.21534171057766e-231	0.459392167347737	0.318	0.168	2.55004206696331e-226
Elmo1	4.72558619348803e-230	0.485008718251702	0.319	0.167	1.46682195445868e-225
Gm17435	2.58071475583212e-226	0.349426845227657	0.194	0.075	8.01053860210291e-222
Arpp21	2.07737085886375e-225	0.38262576152806	0.201	0.079	6.44815914591309e-221
Syn3	2.30660163002072e-224	0.47727932807131	0.303	0.152	7.15969145958431e-220
Phf14	4.4427596379963e-223	0.431130103794606	0.495	0.337	1.37903259163405e-218
Slc38a2	8.51527721881427e-221	0.380021690283169	0.701	0.546	2.64314204871995e-216
Cpsf6	9.02664144133693e-221	0.457489411065196	0.459	0.304	2.80186950339098e-216
Ccnl1	1.15100774989545e-220	0.444806694586214	0.485	0.325	3.57272805567549e-216
Ogt	2.74983808757734e-218	0.464065190006023	0.339	0.191	8.53549742384005e-214
Rufy2	6.1102616153428e-218	0.432456373853981	0.321	0.172	1.8966252054024e-213
Nfat5	5.8366927318252e-216	0.459560948552956	0.361	0.21	1.81170942395854e-211
Raph1	7.9399042853273e-216	0.513562144909409	0.352	0.204	2.46454629016559e-211
Arhgap31	6.52276590915257e-215	0.453179059446479	0.308	0.163	2.02466653820096e-210
Cspp1	3.50423565406974e-214	0.456389136183919	0.362	0.212	1.08771474702325e-209
Etnk1	1.07812954691225e-212	0.454676276785531	0.43	0.277	3.34651411361562e-208
Itfg2	6.64800999012541e-212	0.44324029994687	0.299	0.158	2.06354230093493e-207
Trim35	3.49585796775022e-211	0.463567712973699	0.415	0.264	1.08511431318967e-206
Fam19a1	6.35431821738333e-210	0.289870947570941	0.112	0.031	1.97238037467579e-205
Ranbp2	6.7561929770169e-209	0.467189852425158	0.389	0.24	2.09712230006605e-204
Dhx30	1.87131599027547e-207	0.456820064278521	0.349	0.204	5.80856483381505e-203
Ncam1	6.84199930710442e-207	0.424905054056249	0.56	0.408	2.12375658492521e-202
Pik3r1	1.49648392999823e-206	0.406285387058251	0.636	0.492	4.64508611871452e-202
2610008E11Rik	1.5900855368402e-206	0.391009828676934	0.235	0.108	4.93562550635199e-202
Nova1	2.25823468556337e-206	0.421825986199759	0.307	0.163	7.00956046398872e-202
Srcap	4.08601463736212e-206	0.343796056765867	0.203	0.085	1.2682989434372e-201
Cald1	1.89698453055502e-204	0.379850906759695	0.605	0.442	5.8882399828428e-200
Gsdme	1.07068002079846e-203	0.455883182460408	0.416	0.265	3.32339078455841e-199
Zfp280d	2.036696517695e-202	0.43091150217373	0.326	0.184	6.32190599092528e-198
3110021N24Rik	5.37656507992747e-202	0.358391024893988	0.194	0.08	1.66888580080949e-197
Dock4	6.85875372233373e-202	0.32934866506378	0.176	0.068	2.12895715541239e-197
Ubap2l	7.02698227715906e-202	0.353717530037164	0.64	0.491	2.18117529883017e-197
Top1	1.33713955064521e-201	0.2899285226026	0.77	0.609	4.15048116520273e-197
Pkn2	3.26636965542065e-200	0.399546133417803	0.518	0.369	1.01388114104257e-195
Ddhd2	7.8646435648086e-199	0.416325007877686	0.354	0.208	2.44118536251659e-194
Gm4951	3.18874885058134e-198	0.534230808947256	0.445	0.298	9.89787643220447e-194
Ankrd12	5.0187753140845e-197	0.42254258111837	0.452	0.305	1.55782785749183e-192
Prrc2c	1.25281039280378e-196	0.322694274693364	0.735	0.578	3.88872345926292e-192
Tro	3.11722375246877e-196	0.431686753094178	0.4	0.251	9.67586252766305e-192
Sox10	3.66457375869757e-196	0.449215680110899	0.423	0.276	1.13748369469972e-191
Mtdh	5.54112175778519e-195	0.30571649058934	0.754	0.603	1.71996419361652e-190
Tpr	1.9619022691825e-194	0.297995720603023	0.805	0.645	6.08974464354248e-190
March1	8.90362500086804e-194	0.354309094776552	0.188	0.076	2.76368520026944e-189
Sema6d	1.31198467940603e-193	0.341704693576164	0.201	0.086	4.07240044487631e-189
Frmd4a	4.47826468599034e-193	0.442060402825718	0.369	0.227	1.3900533585314e-188
Trim24	3.26589851962809e-192	0.435646553931266	0.393	0.249	1.01373490049256e-187
Mef2a	3.77415861399756e-191	0.416551375432951	0.383	0.239	1.17149883378484e-186
Gpatch2	5.81427256924195e-191	0.41269131594582	0.282	0.15	1.8047502054927e-186
Sfpq	7.43942808790779e-190	0.327012694062275	0.752	0.62	2.30919847848658e-185
Thsd7a	1.68769433327545e-189	0.398294951643032	0.287	0.152	5.238603210487e-185
Lima1	5.33003936808125e-189	0.433017071852526	0.504	0.359	1.65444421985242e-184
N4bp2l2	6.20177134131678e-189	0.44977639345671	0.437	0.3	1.92502982434473e-184
Huwe1	1.14726578586288e-186	0.359416706888334	0.561	0.416	3.56111299931839e-182
Hnrnpa2b1	3.53665757605239e-186	0.25023961578382	0.939	0.87	1.09777851160666e-181
Ash1l	4.47826588915052e-186	0.39603061520084	0.496	0.353	1.39005373199232e-181
Gm26853	1.26144587274881e-184	0.283812682623533	0.158	0.06	3.9155279890123e-180
Rbm4b	4.44072843150807e-184	0.441058334026408	0.301	0.168	1.3784021051401e-179
Pde4b	3.68897987790552e-183	0.425241921963796	0.292	0.159	1.14505935410187e-178
Usp34	1.14451162768805e-182	0.367958503577022	0.542	0.402	3.55256409234369e-178
Stat3	2.90751383082346e-181	0.451401273902647	0.401	0.264	9.02492293087603e-177
Ncor1	8.52483253288301e-181	0.309618158365979	0.693	0.554	2.64610801820689e-176
Srsf11	2.50999824354201e-180	0.310683059125277	0.674	0.529	7.79103454795439e-176
C130071C03Rik	1.02066818630186e-179	0.395013838056548	0.245	0.122	3.16815405028097e-175
Gm38039	2.70741380392439e-177	0.340310720197453	0.154	0.057	8.40381244738131e-173
Zranb2	9.0887246413396e-177	0.301400523221364	0.693	0.547	2.82114012867181e-172
Mysm1	3.32148732444964e-176	0.425562121252559	0.396	0.262	1.03098966550917e-171
Ikbkb	9.44761218424482e-176	0.398172825537723	0.303	0.172	2.93253882198959e-171
Tnr	1.8469091271296e-175	0.466656847229153	0.42	0.272	5.73280593061027e-171
Grk3	3.45137496200589e-175	0.382349994022471	0.184	0.078	1.07130678820663e-170
Anks1b	3.83282116960915e-175	0.394856533362295	0.52	0.381	1.18970769104668e-170
Dock10	3.29180832223521e-174	0.403771177994866	0.278	0.151	1.02177730322181e-169
Ccl25	6.27483437045318e-173	0.403670063789876	0.299	0.172	1.94770858858867e-168
Dip2c	6.46610116147715e-173	0.395135955314547	0.325	0.192	2.00707780052251e-168
Slc38a1	8.5662962585973e-173	0.361439366898658	0.617	0.483	2.6589783586686e-168
2610037D02Rik	1.65277677461751e-172	0.373015465437808	0.216	0.104	5.13021910841276e-168
Zfp292	1.85095487635196e-172	0.450168652635015	0.407	0.276	5.74536393619648e-168
Nbea	6.79491218771394e-172	0.402741262941718	0.323	0.191	2.10914074306641e-167
Hpgds	1.13175307335527e-170	0.257705156637092	0.117	0.038	3.51296153969476e-166
Map3k12	2.60640634049587e-170	0.355167755888019	0.226	0.108	8.09028528089917e-166
Smg6	4.28783619956716e-170	0.402111522627171	0.305	0.176	1.33094435634565e-165
Pcdh15	1.73918805577875e-169	0.389699145381901	0.284	0.157	5.39843972513724e-165
Rictor	5.62671339772767e-167	0.417099146634115	0.3	0.175	1.74653183865467e-162
Setd5	5.57796981933644e-166	0.41164101816223	0.436	0.307	1.73140183192203e-161
Mdm4	1.05736137854282e-165	0.399319031727724	0.322	0.193	3.28204971899693e-161
Enah	1.23750340738386e-165	0.401081964875754	0.46	0.328	3.8412105765195e-161
Ccnt2	1.82205316387744e-165	0.402675512634587	0.296	0.171	5.65565302067556e-161
C4b	2.9237260627571e-165	0.340156021927253	0.715	0.554	9.07524569879804e-161
Mau2	2.52341330175274e-164	0.389206792304461	0.303	0.177	7.8326748886405e-160
Tmcc1	3.63913410275432e-164	0.389503919072742	0.254	0.135	1.12958722549494e-159
Kif1b	1.72329137440669e-163	0.366123263028669	0.487	0.354	5.34909642615836e-159
Mpped2	5.7558570413384e-163	0.419658499564888	0.331	0.205	1.78661802563144e-158
Sbno2	1.31493440944531e-162	0.377785246969022	0.204	0.096	4.08155640691823e-158
Fus	7.55165506858235e-162	0.315548278875767	0.687	0.57	2.34403373328796e-157
Klf7	9.31570207685397e-162	0.415213317959589	0.426	0.297	2.89159392465547e-157
Phf3	8.2892736376286e-160	0.35408100628991	0.471	0.339	2.57299053711992e-155
Atf7ip	1.13827557864606e-159	0.410284362784865	0.373	0.245	3.53320739611736e-155
Ddx55	1.26473166980449e-159	0.363521341159479	0.241	0.126	3.92572710307315e-155
Smarcad1	5.17287966781166e-159	0.388197599083914	0.436	0.307	1.60566184888874e-154
Gm12216	2.42626367976957e-158	0.494253272714822	0.255	0.141	7.53112246200474e-154
Flna	4.64267701905901e-157	0.376393712540579	0.465	0.332	1.44108694671592e-152
Proser1	5.13615191626435e-156	0.37745609513342	0.3	0.177	1.59426155480845e-151
Bcas1	1.01026380419279e-155	0.291530915858401	0.847	0.723	3.13585884821441e-151
Macf1	1.390911358358e-153	0.352421628946944	0.503	0.373	4.31738885634324e-149
Chd4	1.08960787498907e-151	0.286657513846752	0.718	0.584	3.38214284396607e-147
Tpp2	3.79345352319667e-151	0.387747005696414	0.33	0.207	1.17748797360025e-146
4732440D04Rik	1.00555397822759e-150	0.254453383843738	0.133	0.051	3.12123954841845e-146
Nup98	1.8744322295762e-150	0.356493495253245	0.281	0.161	5.81823764060454e-146
Rbm28	2.12824496931467e-150	0.34935986120273	0.495	0.368	6.60607238475273e-146
Grin3a	3.5389328395504e-149	0.381826989290365	0.398	0.268	1.09848475339644e-144
Nsd1	1.13221468006383e-148	0.365312712445404	0.444	0.319	3.51439436691812e-144
Ktn1	3.94834375226584e-148	0.27275746699884	0.633	0.504	1.22556590070332e-143
Itch	1.19842512817995e-147	0.376687036639609	0.294	0.176	3.71991159787056e-143
Rere	1.73404388331774e-147	0.385826082787155	0.374	0.25	5.38247221381826e-143
Srek1	2.12617127451835e-147	0.377980157163493	0.418	0.295	6.59963563610496e-143
Kit	2.19488139409329e-147	0.357019736186378	0.258	0.142	6.81291184726557e-143
Klf10	4.77962458018648e-147	0.466738514695197	0.291	0.173	1.48359546968988e-142
Nsd3	3.69262738311405e-146	0.381783012317548	0.411	0.289	1.1461915397186e-141
D130040H23Rik	7.01396229947249e-146	0.274454551761438	0.166	0.072	2.17713389775626e-141
Atp11b	8.99963551067421e-146	0.387194841618255	0.316	0.195	2.79348686251327e-141
2810403A07Rik	1.72005139870579e-145	0.356721151641129	0.245	0.134	5.33903954158278e-141
Map1b	5.31847036270684e-145	0.342078546393482	0.537	0.41	1.6508532005842e-140
AU041133	1.26169234051331e-144	0.27912376082273	0.154	0.065	3.91629302495332e-140
Mkln1	1.00606349960665e-143	0.390195007604653	0.38	0.261	3.12282110277903e-139
Negr1	1.02384403626825e-143	0.411264877363951	0.29	0.175	3.17801188857666e-139
Adamts1	5.50033883599959e-143	0.464739865363776	0.378	0.251	1.70730517469427e-138
Stx16	2.94751036951132e-142	0.367931626955325	0.266	0.153	9.14907218696313e-138
Tigd2	6.16165446096959e-142	0.445386822817222	0.304	0.189	1.91257754468496e-137
Yeats2	6.35326112560873e-142	0.348539006519365	0.264	0.15	1.97205225338895e-137
Wdr43	9.4212563594673e-142	0.328345289072537	0.555	0.428	2.92435797397865e-137
Snrnp48	4.63571350581094e-141	0.379473458344523	0.399	0.281	1.43892547220372e-136
Clock	1.24818174522024e-140	0.352986970008277	0.258	0.146	3.87435613716363e-136
Cebpz	2.25052108320905e-140	0.288032470319085	0.603	0.478	6.98561744228088e-136
Dcaf8	1.48625597963878e-139	0.368088443794498	0.316	0.199	4.61333856079878e-135
Exoc6b	1.66167780817491e-139	0.297600739294387	0.198	0.097	5.15784791657492e-135
Tra2b	8.408141486209e-139	0.313174669305345	0.591	0.467	2.60988711731927e-134
Zfp397	2.19112644774174e-138	0.347366956273407	0.241	0.133	6.80125649379037e-134
Zfp462	2.72235914104714e-138	0.388478976988997	0.391	0.271	8.45020277381032e-134
Rlf	1.42477586569867e-137	0.367192469896086	0.287	0.174	4.42250428712866e-133
Dmd	3.79269838130919e-137	0.313856346268423	0.217	0.112	1.17725357755837e-132
Unc5c	4.25838091378068e-136	0.397817679601456	0.287	0.175	1.32180143563752e-131
Nlrc5	6.43539455802526e-136	0.376517013085394	0.284	0.17	1.99754647081104e-131
Brd1	8.63954340260383e-136	0.346501024432292	0.483	0.369	2.68171427216823e-131
Zfp638	2.0160099477573e-135	0.355903342700633	0.443	0.327	6.25769487783867e-131
9030025P20Rik	7.62019944150247e-135	0.254947308936396	0.143	0.059	2.36530990664237e-130
Afdn	1.42393734181568e-134	0.363520507111539	0.431	0.312	4.41990150899588e-130
Atp13a3	1.51259356904031e-134	0.36974787871463	0.353	0.234	4.69509043830112e-130
Ophn1	5.09145496385115e-133	0.362252216182801	0.269	0.158	1.5803876207794e-128
Creb5	5.78173394514529e-133	0.425510444495827	0.265	0.156	1.7946502165731e-128
Grm5	2.42151384612788e-132	0.338054384780551	0.217	0.114	7.51637897838094e-128
Kcnk2	3.5199189534146e-132	0.28716862390063	0.165	0.074	1.09258284313989e-127
Chd9	2.46385264969622e-131	0.362771179576862	0.302	0.187	7.64779862465705e-127
Nrd1	9.57873653625116e-131	0.319255806638766	0.51	0.393	2.97323982085236e-126
Csmd2	9.92815634046666e-131	0.325935752268742	0.211	0.111	3.08169972808085e-126
Rsrc1	1.20066187152203e-130	0.338823427205188	0.443	0.33	3.72685444920438e-126
Lrch3	1.48228029000413e-130	0.399643558600712	0.351	0.236	4.60099802017283e-126
Meis2	5.4828293358992e-129	0.389157503538958	0.299	0.188	1.70187022586311e-124
Pnn	6.25041461254816e-128	0.324075223991566	0.507	0.392	1.94012869573495e-123
Pibf1	7.48439887457426e-128	0.329060085250482	0.247	0.14	2.32315741066785e-123
Abcc5	1.27900151143353e-127	0.34366633503468	0.245	0.14	3.97002069148969e-123
Syn2	4.5379139528268e-127	0.367066713720733	0.435	0.319	1.40856849095744e-122
Sgip1	7.04684046521213e-127	0.34443442538513	0.239	0.137	2.18733928040184e-122
Syt11	1.97032491045833e-124	0.252589609745329	0.743	0.607	6.11588852206266e-120
Nav1	6.64574981200366e-124	0.329656971773954	0.515	0.399	2.06284074164594e-119
Acaca	1.78752892219923e-123	0.31828679169214	0.257	0.151	5.5484897745064e-119
9930111J21Rik2	6.13999942019125e-122	0.444592389747668	0.26	0.156	1.90585582002736e-117
Rbm25	4.38556909375202e-121	0.267295897372305	0.557	0.443	1.36128064670063e-116
Crebzf	1.68471007262571e-120	0.312842054316506	0.241	0.138	5.22934006543019e-116
Zcchc6	3.04173356266143e-120	0.357232609218639	0.38	0.27	9.44154097850107e-116
Supt20	3.39699318351064e-120	0.365118107200236	0.328	0.221	1.0544266841617e-115
Soga3	5.07508162072868e-120	0.345621765799433	0.383	0.27	1.57530533507418e-115
Gls	5.74963725725046e-120	0.351496574288764	0.367	0.256	1.78468740465054e-115
Col18a1	8.12161183418748e-120	0.332453459802852	0.49	0.373	2.5209483133318e-115
Rexo1	1.44369388870284e-119	0.334854328349322	0.343	0.233	4.48122583053363e-115
Chka	1.97166649614057e-119	0.377999427117321	0.263	0.16	6.12005280402034e-115
Ptk2	2.70075963457891e-119	0.335406111888755	0.338	0.227	8.38315790573294e-115
Trps1	5.47228424203146e-119	0.355891023996132	0.351	0.241	1.69859702872657e-114
Herc1	1.39695052347317e-118	0.33017906063581	0.299	0.192	4.33613442486072e-114
Auts2	2.21864653595021e-118	0.385027239031538	0.255	0.153	6.88667884758946e-114
Pbx1	1.51792381108345e-117	0.362622050434998	0.37	0.265	4.71163550960304e-113
Copa	2.98604363410308e-117	0.344396374337612	0.4	0.292	9.26867944025597e-113
Usp36	8.47840970861685e-116	0.341268332591451	0.248	0.148	2.63169837355467e-111
Lrrtm3	1.22434605800457e-115	0.379393875039614	0.264	0.164	3.80037016404618e-111
Zmiz1	1.34490890876179e-115	0.343582287405101	0.452	0.346	4.17459725279661e-111
Rlim	2.54512671166e-115	0.3794179882363	0.344	0.24	7.90007331299263e-111
Ago3	7.5927914193076e-115	0.314552929256967	0.23	0.131	2.35680245655308e-110
Clasp2	1.58031800958594e-114	0.341450076507287	0.332	0.224	4.90530710175477e-110
Birc6	1.55822301035373e-113	0.31629150610025	0.432	0.327	4.83672422413797e-109
Nbeal1	1.64199485792635e-113	0.317583092595156	0.245	0.145	5.09675203900339e-109
Zdhhc14	2.95420550115887e-113	0.253074013506711	0.186	0.095	9.16985387559713e-109
Dock3	6.26330558091239e-112	0.259487185877513	0.173	0.087	1.9441300523152e-107
Pcdh17	1.08646271269541e-111	0.316147340367532	0.476	0.368	3.37238026020656e-107
Slc38a9	1.11267943031767e-111	0.264777926588898	0.164	0.081	3.45375695170604e-107
Xrn1	1.16650650190042e-111	0.315427103034426	0.255	0.154	3.6208361818989e-107
Gjc3	6.5792660632066e-111	0.35801667370808	0.592	0.493	2.04220418601933e-106
Ddx18	1.14380746782994e-110	0.25559001418717	0.6	0.491	3.55037838014412e-106
Snapc3	2.23194964197632e-110	0.287115863136527	0.203	0.111	6.9279716886945e-106
Usp15	1.75099935579296e-109	0.336828968196771	0.375	0.271	5.43510200038135e-105
Mapk8ip3	3.18717856894833e-109	0.320529313098228	0.286	0.183	9.89300227801563e-105
Senp2	3.89014198233007e-109	0.343711420609221	0.307	0.206	1.20750007131525e-104
Plpbp	1.90915271821416e-108	0.338046362654208	0.282	0.182	5.92601003733674e-104
Atp2b1	3.28289103433865e-108	0.288308831008911	0.535	0.432	1.01900937705872e-103
Oraov1	3.48487683813775e-108	0.330620856573632	0.326	0.216	1.08170577055796e-103
Nudcd3	1.23587538250347e-107	0.347094342016894	0.419	0.322	3.83615718729076e-103
Brd9	1.45552321417909e-107	0.337213991081018	0.394	0.295	4.5179440568119e-103
D430042O09Rik	1.74147178922077e-107	0.299380548234666	0.172	0.088	5.40552843374127e-103
Zfp950	2.87077588608928e-107	0.311156863831242	0.206	0.116	8.91088835042114e-103
Dph5	3.15703204573216e-107	0.354855587369795	0.274	0.177	9.79942746995262e-103
Kif1a	1.55720080558473e-106	0.329420844706544	0.412	0.307	4.83355130053501e-102
Mmp16	3.15704662753475e-106	0.330383448035594	0.289	0.188	9.79947273186786e-102
Gm3448	3.53944491417427e-106	0.311854297565262	0.206	0.116	1.09864370135969e-101
Lsamp	2.8331438087711e-105	0.36926068133536	0.34	0.24	8.79407838242548e-101
Stat1	3.65643894746607e-105	0.259304254796489	0.767	0.63	1.13495864929347e-100
Htt	7.46785211790497e-105	0.301946332609463	0.241	0.146	2.3180212973977e-100
C2cd5	1.05761671192031e-104	0.269403041862462	0.181	0.096	3.28284227380064e-100
Myt1	1.83709716894511e-104	0.302715856094235	0.25	0.151	5.70234961240561e-100
Srgap3	7.95018381141374e-104	0.283678631265888	0.212	0.12	2.46773705506282e-99
Magi2	7.99822493602146e-103	0.325998959240656	0.234	0.142	2.48264902014106e-98
Dopey1	1.66212820941517e-102	0.256233162813398	0.166	0.085	5.1592459620247e-98
Dnajc1	2.58203251903416e-102	0.311874398383644	0.345	0.243	8.01462893908202e-98
Mtss1	1.19996502568367e-101	0.336559016455335	0.413	0.314	3.72469143972211e-97
Safb2	4.21723212635648e-101	0.339269268050758	0.333	0.237	1.30902885202105e-96
Megf11	6.0568884573635e-101	0.296211330184335	0.23	0.136	1.88005817716563e-96
Nvl	1.40259884668451e-100	0.341679968886946	0.354	0.258	4.35366682010872e-96
Sbf2	2.28222586784913e-100	0.321223534588339	0.302	0.204	7.08402909380369e-96
Rnf122	2.51780263237242e-100	0.349863391225403	0.272	0.175	7.815259370884e-96
Esf1	2.57013990214009e-100	0.270391091321234	0.424	0.323	7.97771425624283e-96
Sipa1l1	6.58020333707673e-100	0.349820809408682	0.289	0.193	2.04249511582862e-95
Apc	9.83530961032307e-100	0.311812801642887	0.368	0.266	3.05288010304428e-95
Slc24a5	1.64982929415673e-99	0.299900022631747	0.427	0.32	5.1210701290625e-95
Sacs	2.3378251524389e-99	0.314473741344826	0.224	0.134	7.25660927317036e-95
Zc3h7a	4.56035189574046e-99	0.317459905067696	0.277	0.18	1.41553322843784e-94
4930402H24Rik	8.48507716085013e-99	0.281118087862694	0.206	0.118	2.63376795072788e-94
Cdc42se2	1.70387689061712e-98	0.298646254467587	0.477	0.383	5.28883386847554e-94
Rev1	2.34766354097597e-98	0.315912707061228	0.255	0.161	7.2871476311894e-94
Sav1	4.58661290679504e-98	0.252080233016658	0.182	0.098	1.42368464626918e-93
Pum1	1.09656036962965e-97	0.299603572460795	0.436	0.342	3.40372338733042e-93
0610030E20Rik	1.10192474853452e-97	0.307652848878505	0.22	0.132	3.42037441945115e-93
Nebl	1.4779943186696e-97	0.320008428999158	0.177	0.096	4.58769436515043e-93
Tet2	3.50554245091107e-97	0.283110792402172	0.218	0.128	1.0881203767628e-92
Xpr1	3.5848507683287e-97	0.355990829589718	0.327	0.233	1.11273767848923e-92
Snhg12	3.72638037373401e-97	0.320206726367638	0.303	0.205	1.15666846800704e-92
Slc4a7	5.46729354085918e-96	0.297732214039439	0.263	0.168	1.69704791508269e-91
Ehmt1	1.29026728761775e-95	0.304729140489017	0.333	0.236	4.00498966076548e-91
Amn1	4.24666316166086e-95	0.345871862430766	0.263	0.172	1.31816424537953e-90
Naa15	1.22992980524263e-94	0.29823631311025	0.416	0.323	3.81770211547311e-90
Scn8a	1.83209913756743e-94	0.285647637436696	0.207	0.121	5.68683572300932e-90
Cnot1	5.25128087429372e-94	0.291921838370669	0.384	0.286	1.62999758338077e-89
Zfp612	1.27489943672087e-93	0.304028036000641	0.21	0.125	3.95728785158157e-89
Gatad2b	1.74603263258205e-93	0.337051846450727	0.377	0.286	5.41968529153469e-89
Edil3	3.76725555686568e-93	0.318094080377655	0.282	0.186	1.16935612485111e-88
Phlda1	7.37851539915388e-93	0.288229203762813	0.606	0.498	2.29029117989736e-88
Tcf7l2	1.45219194606104e-92	0.349316200586916	0.345	0.252	4.50760380057346e-88
Tbl3	1.96738755812287e-92	0.308599988987083	0.246	0.156	6.10677098041338e-88
Usp40	3.30373473168331e-92	0.291923583067722	0.217	0.131	1.0254792607145e-87
Ino80d	3.95105951313601e-92	0.316002976896803	0.289	0.195	1.22640887287742e-87
Upf2	2.17944362295285e-91	0.313390095020266	0.287	0.196	6.76499300564565e-87
Elavl2	2.55440220599896e-91	0.33742266066008	0.296	0.205	7.92886444742077e-87
Ubr1	4.70494162206399e-91	0.260300419106479	0.211	0.125	1.46041387948866e-86
Usp24	5.84149873066844e-91	0.31961442146337	0.336	0.241	1.81320120599948e-86
Fsd1l	6.07517186496478e-91	0.290096152048661	0.2	0.117	1.88573334688507e-86
Etv1	6.6640726587196e-91	0.350580678533254	0.448	0.352	2.06852815326656e-86
Bod1l	6.75405117683916e-91	0.276466259560476	0.419	0.329	2.09645748529087e-86
Dpm1	2.89850572665146e-90	0.299374299251134	0.24	0.152	8.99696177552613e-86
Scaf8	3.61135789503032e-90	0.285139807577461	0.252	0.162	1.12096549061741e-85
Cpeb4	3.77298690022605e-90	0.287171090749713	0.264	0.171	1.17113513383017e-85
Nr2c2	6.6237278497773e-90	0.301031879663807	0.245	0.157	2.05600512457088e-85
Pabpn1	1.66446403396305e-88	0.305355729235067	0.281	0.192	5.16649636142132e-84
Zkscan3	3.82315418391193e-88	0.320831420009949	0.313	0.225	1.18670705868626e-83
Dclk2	1.90332848531046e-87	0.299123846205553	0.244	0.157	5.90793161840365e-83
Ncoa7	3.05139778616562e-87	0.304442138189252	0.283	0.192	9.47153872825809e-83
Fbxw2	4.18304351246566e-87	0.329477571613502	0.312	0.225	1.29841670626934e-82
Gm26735	1.69375107163209e-86	0.268551275778021	0.527	0.428	5.25740332634602e-82
Dhx9	2.99335773112606e-86	0.27288644241985	0.492	0.403	9.2913823974153e-82
Polg	4.287157822787e-86	0.346298975750807	0.267	0.178	1.33073378819309e-81
Pdcd11	4.94579497824309e-86	0.329134564182152	0.343	0.256	1.53517476124666e-81
2310035C23Rik	9.26719052535481e-86	0.274950739444587	0.205	0.123	2.87653593907013e-81
Trmt13	1.1659110300832e-85	0.295431050948513	0.211	0.13	3.61898783737825e-81
Jpx	1.33767398323614e-85	0.277527216838373	0.178	0.101	4.15214004396496e-81
Eftud2	2.96545710138448e-85	0.313132241203861	0.387	0.299	9.20477884269743e-81
Fip1l1	3.19079148038667e-85	0.264688514520619	0.491	0.405	9.90421675512022e-81
Rnf167	4.26825592600053e-85	0.334914665241298	0.257	0.171	1.32486663943056e-80
Fam208b	4.84735609807617e-85	0.308104089147018	0.296	0.209	1.50461933284284e-80
Pick1	5.34981422645273e-85	0.309374909299625	0.257	0.172	1.66058233589093e-80
Clcn3	5.5516223425722e-85	0.264823842147318	0.465	0.375	1.72322357513441e-80
Hjurp	1.58666614268257e-84	0.262234725278761	0.476	0.368	4.92501170688671e-80
Khdrbs2	5.4521205595198e-84	0.329407302426388	0.272	0.185	1.69233822167495e-79
Zc3h18	1.59687675372686e-83	0.291177782657191	0.395	0.308	4.95670544356819e-79
Magi1	1.91823910853551e-83	0.26313974252776	0.202	0.121	5.95421419289421e-79
Chd2	1.9556771228263e-83	0.270607796241152	0.233	0.147	6.07042178925284e-79
Ranbp10	1.25359406758466e-82	0.25915257078575	0.176	0.1	3.89115598578277e-78
2410089E03Rik	1.39116345530884e-82	0.272030751769091	0.268	0.179	4.31817136527865e-78
Lrp1	1.49420508359916e-82	0.291977383244073	0.333	0.24	4.63801257949179e-78
Dlgap1	3.22326094854732e-82	0.339779844130337	0.257	0.173	1.00050019842909e-77
Hs2st1	3.39563663006723e-82	0.30684225229959	0.296	0.208	1.05400560997287e-77
Notch1	4.39551093270992e-82	0.267225081605615	0.474	0.386	1.36436659351316e-77
Cdc42bpa	8.17392934482497e-82	0.288015053473656	0.309	0.219	2.53718766863367e-77
Cdk14	8.54454800113299e-82	0.287195456967115	0.239	0.155	2.65222769955168e-77
Trpm7	1.28417862362558e-81	0.272399900743659	0.308	0.217	3.98609044773381e-77
Gtpbp2	1.33624586843291e-81	0.279933091994183	0.201	0.122	4.14770717561574e-77
4833420G17Rik	5.38482510486909e-81	0.296868619018766	0.256	0.171	1.67144971255136e-76
Clk4	2.06944781654142e-80	0.303611338407064	0.332	0.246	6.42356602254456e-76
Ddx23	3.35577754379818e-80	0.29995364803399	0.343	0.259	1.04163334959496e-75
Nfx1	3.80107909886045e-80	0.296470228657388	0.313	0.227	1.17985495228628e-75
Stat2	8.59384324014646e-80	0.312636369974767	0.172	0.098	2.66752894174146e-75
Cspg5	9.72870909167758e-80	0.302440772086049	0.466	0.366	3.01979130205672e-75
Dot1l	2.02626875280171e-79	0.282783514366174	0.287	0.201	6.28953820869652e-75
Man1a2	2.79166236360121e-79	0.288089037011272	0.356	0.27	8.66531997661815e-75
Sorbs2	2.88631002852284e-79	0.328438471448147	0.233	0.153	8.95910632853489e-75
Cnrip1	4.0050357933148e-79	0.323934211854306	0.291	0.209	1.24316311024491e-74
Slc7a6os	9.76108809447771e-79	0.268804481147057	0.206	0.127	3.02984174452588e-74
Dock7	1.72229440802835e-78	0.268248956295043	0.312	0.223	5.34600184252001e-74
Smchd1	6.19456077337893e-78	0.254894634564602	0.472	0.389	1.92279166405682e-73
Rspry1	6.38921327582292e-78	0.293787275752169	0.271	0.19	1.98321180081543e-73
Diexf	1.91112522309268e-77	0.261805517398995	0.222	0.141	5.93213269247967e-73
Phc3	5.00054447501036e-77	0.280773773788848	0.229	0.149	1.55216900504322e-72
Atg16l1	5.96918381214736e-77	0.250342153114759	0.162	0.091	1.85283465529054e-72
Rc3h2	1.33234461395905e-76	0.280434932770174	0.275	0.191	4.1355976817289e-72
Txlna	3.23777984667444e-76	0.297645969372373	0.375	0.295	1.00500686440775e-71
Agpat4	4.78680052090014e-76	0.339029558797929	0.296	0.215	1.4858228816874e-71
Clasp1	5.80129731463685e-76	0.285883360320497	0.272	0.19	1.80072268646328e-71
Zeb1	6.9227543003915e-76	0.294053681564181	0.297	0.212	2.14882293484152e-71
Slc25a36	1.078607475261e-75	0.261962138777531	0.22	0.141	3.34799760321015e-71
Kansl3	1.99916258429005e-75	0.278463935869189	0.231	0.151	6.20540066163633e-71
Birc2	6.46044604406041e-75	0.27453168864499	0.208	0.131	2.00532245207635e-70
Kdm5a	1.79935606890139e-74	0.284197467709076	0.36	0.279	5.5852012378699e-70
Mdn1	3.37695000850374e-74	0.273646416039767	0.251	0.17	1.04820528263956e-69
Msh3	5.59850775163682e-74	0.269865383619163	0.209	0.133	1.73777680610807e-69
Agap1	9.03090395224797e-74	0.301667421481991	0.272	0.193	2.80319258677777e-69
Lig3	2.29764188979437e-73	0.277972913990726	0.221	0.144	7.13188042592173e-69
Ppwd1	3.25196908882051e-73	0.3072569793943	0.264	0.185	1.00941120516989e-68
Ankrd17	6.18743798029592e-73	0.289099850238172	0.333	0.253	1.92058074908385e-68
Zfp608	1.09923256085147e-72	0.271575613445154	0.223	0.146	3.41201786888296e-68
Nom1	1.36498790284463e-72	0.292276811851119	0.284	0.204	4.23692245042973e-68
Phip	1.80198135250661e-72	0.291649533102092	0.36	0.281	5.59335011818052e-68
4932438A13Rik	2.91973912150765e-72	0.279470881568072	0.287	0.205	9.06287023315974e-68
Zfp365	3.81662334916186e-72	0.29120642617428	0.438	0.348	1.18467988757984e-67
Acp1	5.28571859619491e-72	0.286246457904695	0.429	0.356	1.6406870522589e-67
Cnot4	2.18822669977943e-71	0.280386225422759	0.359	0.283	6.79225567611535e-67
Tsc22d2	3.24012048490466e-70	0.268472806171104	0.233	0.156	1.00573339851441e-65
Sbno1	4.0327292150112e-70	0.273746271274357	0.367	0.289	1.25175914833948e-65
Kmt2c	4.57239261424466e-70	0.258437869181051	0.267	0.187	1.41927066746154e-65
Dennd1b	5.25652568880922e-70	0.26222149026644	0.204	0.13	1.63162557380638e-65
Rabgap1	7.52847731377349e-70	0.257885779318424	0.239	0.161	2.33683935819529e-65
Gripap1	1.32436316890375e-69	0.28725419656659	0.347	0.269	4.11082327627725e-65
Fam133b	3.0600025883373e-69	0.282081875399134	0.349	0.273	9.49824803419898e-65
Lcorl	8.01682307194332e-69	0.293705949713842	0.396	0.32	2.48842188153121e-64
Hsf1	1.06531497544268e-68	0.259416753331205	0.201	0.129	3.30673768377409e-64
Ssbp2	2.44798624997336e-68	0.276078065627488	0.213	0.14	7.59854931991732e-64
Mier1	3.43666922883835e-68	0.259854389608968	0.39	0.315	1.06674212863142e-63
Fnbp4	4.5657876837776e-68	0.282535401981753	0.268	0.191	1.41722049704457e-63
Has2	5.69987578581783e-68	0.348920077633983	0.172	0.103	1.76924144391785e-63
Trappc10	9.8512156984916e-68	0.277745426954783	0.298	0.219	3.05781735281179e-63
Pcdh10	1.29256296933e-67	0.26735135390613	0.45	0.37	4.01211545680033e-63
Swt1	6.02563230034679e-67	0.285173865862184	0.249	0.174	1.87035626602764e-62
Trim44	6.26744943345847e-67	0.253878682550119	0.397	0.32	1.94541630414551e-62
Sec24a	8.2789558872358e-67	0.256747790835134	0.193	0.122	2.56978790739799e-62
Gria4	3.25332270149063e-66	0.273980329895218	0.228	0.154	1.00983136654269e-61
Xylt1	2.84342103294397e-65	0.285680308743013	0.244	0.169	8.82597888625808e-61
Lrrtm2	3.08202605778227e-65	0.288398855905838	0.193	0.123	9.56660888335615e-61
Gon4l	8.64691594749099e-65	0.273815836653221	0.357	0.284	2.6840027101012e-60
Ralgps2	9.88484939339954e-65	0.284862595729825	0.351	0.278	3.06825725171122e-60
Srgap2	1.07585981279624e-64	0.261620449203649	0.235	0.161	3.33946885891952e-60
Timp4	2.08200520894975e-64	0.250235921637631	0.397	0.31	6.46254416858003e-60
Zfp329	3.50007843747996e-64	0.253446918576225	0.207	0.136	1.08642434699378e-59
Tex10	3.8405502723021e-64	0.28885024645915	0.294	0.223	1.19210680452257e-59
Braf	7.3184709498128e-64	0.256751775003492	0.207	0.136	2.27165338282189e-59
Vps50	8.19113382909557e-64	0.25636912235047	0.2	0.13	2.54252794055126e-59
Zfat	2.1509980510337e-63	0.254589597920524	0.23	0.156	6.67669795040861e-59
Dctn4	6.94545909880623e-63	0.308433048912031	0.315	0.247	2.15587050426945e-58
Dip2b	5.73773428728842e-62	0.251706422738994	0.34	0.266	1.78099272277433e-57
Zfp445	1.26677228784065e-61	0.272917996784056	0.232	0.162	3.93206118145737e-57
Slc1a3	1.69685224433153e-61	0.34192356071635	0.315	0.242	5.26702936640506e-57
Srgap1	2.7310426003511e-61	0.269806508617167	0.319	0.245	8.4771562314898e-57
D5Ertd579e	7.97097352300221e-61	0.26210393913244	0.246	0.175	2.47419018153988e-56
Dstyk	9.15106022317023e-61	0.258852477849149	0.201	0.133	2.84048909327204e-56
Spen	1.49041342748519e-60	0.266434260027882	0.301	0.229	4.62624327891403e-56
Riok1	2.5932816355718e-60	0.270856372654101	0.27	0.2	8.04954619681488e-56
Kmt2a	5.32923877212266e-60	0.259926755635105	0.366	0.296	1.65419571486687e-55
Arid5a	9.19470170866327e-60	0.313287043837802	0.218	0.15	2.85403541036908e-55
Dennd5b	2.02594824010514e-59	0.255514786642219	0.234	0.164	6.28854333728636e-55
Trio	4.67630810975139e-59	0.258083532291264	0.277	0.204	1.45152603726683e-54
Kdm6b	5.21067035864256e-59	0.258908818838828	0.343	0.27	1.61739207932265e-54
Jarid2	7.26945871807963e-59	0.269807115410795	0.263	0.194	2.25643998609192e-54
Kcna2	8.36354152128804e-59	0.28090632809858	0.21	0.143	2.59604328820781e-54
Ripk1	1.99726850296547e-58	0.287168943759043	0.221	0.155	6.19952143320482e-54
Ccdc174	2.30350495280924e-58	0.261443218434075	0.331	0.263	7.15007937351989e-54
Polr1a	5.36796342415176e-57	0.265717296759677	0.221	0.154	1.66621584685671e-52
Zfp451	6.89300433632413e-57	0.252521193677658	0.343	0.275	2.13958854599501e-52
Ccnt1	5.09394256111535e-56	0.275043691042817	0.311	0.246	1.5811597709702e-51
Phactr1	7.2281497790581e-56	0.283771757945448	0.264	0.197	2.24361769141963e-51
Lman2l	2.68134205950373e-55	0.258824964026334	0.209	0.145	8.32288575269959e-51
Gbp4	3.83312522777247e-55	0.452319620872905	0.273	0.206	1.18980207070058e-50
Ncor2	9.1631356179819e-55	0.257264326167097	0.358	0.29	2.84423729582158e-50
Smg5	1.13759744683159e-54	0.253832592013333	0.224	0.158	3.53110247496527e-50
Sbf1	1.35326969677376e-54	0.265016865714896	0.27	0.202	4.20054913878576e-50
Vps13a	2.01312506431427e-54	0.261488244672487	0.229	0.165	6.24874019963151e-50
Cdk13	6.81198235358411e-54	0.260034817982308	0.29	0.224	2.11443932255251e-49
Cwf19l2	8.29904045987844e-54	0.2651104731535	0.275	0.209	2.57602215874627e-49
F830016B08Rik	3.91175469988735e-51	0.324706344738393	0.157	0.1	1.21420865884503e-46
Tnrc6a	4.93146438153972e-51	0.265378041236693	0.339	0.281	1.53072654402993e-46
Pdlim3	2.41301682797846e-50	0.354751164936562	0.251	0.186	7.49000423404513e-46
Strbp	7.8007270078367e-49	0.250918067625794	0.313	0.251	2.42134566323251e-44
Wdr70	1.45802945764085e-47	0.250235674600156	0.352	0.296	4.52572343651719e-43
Coq10b	1.65647357950169e-47	0.253016760335305	0.233	0.172	5.14169399077323e-43
Tm9sf4	3.73159855339553e-47	0.261176966618371	0.313	0.256	1.15828819097397e-42
Adam23	4.91134436499751e-47	0.25166105170809	0.221	0.159	1.52448129089523e-42
Gbp6	2.49059287640267e-45	0.306289070036777	0.237	0.179	7.73080028835388e-41
Snx10	9.04967191629382e-43	0.261677046802003	0.335	0.284	2.8090181628176e-38
Cuedc1	2.32465421355509e-41	0.258788172852979	0.273	0.22	7.21572667887501e-37
Rai14	9.88040476895279e-34	0.25040606249955	0.167	0.122	3.06687764028295e-29
Vac14	1.25971405158956e-30	0.305869164201879	0.23	0.188	3.91015241613401e-26

## Sheet: DEG_c5
	p_val	avg_logFC	pct.1	pct.2	p_val_adj
Hist1h2ap	0	1.12214628725556	0.992	0.376	0
Top2a	0	1.01583246747361	0.999	0.671	0
Hist1h1b	0	0.933324599042921	0.966	0.348	0
Pclaf	0	0.932326617480637	0.994	0.389	0
Hmgb2	0	0.901126618476105	1	0.928	0
Nusap1	0	0.867989889083078	0.993	0.323	0
Hist1h3c	0	0.815499106666896	0.863	0.083	0
Hist1h1e	0	0.80138252599863	0.979	0.343	0
Mki67	0	0.781219921181173	0.989	0.381	0
H2afx	0	0.763006251353443	0.991	0.428	0
Hist1h2ae	0	0.762799124640163	0.983	0.447	0
Hist1h4d	0	0.748079865947282	0.909	0.168	0
Birc5	0	0.72961253179796	0.993	0.424	0
Cenpm	0	0.651558103068085	0.979	0.307	0
Cdca8	0	0.647242838991629	0.991	0.388	0
Pbk	0	0.633254873276437	0.954	0.219	0
Dek	0	0.619554304870664	0.997	0.559	0
Prc1	0	0.615994965489873	0.986	0.406	0
Spc25	0	0.606956666092206	0.915	0.149	0
Stmn1	0	0.601179671556789	1	0.799	0
H2afz	0	0.593472582185919	1	0.968	0
Spc24	0	0.592214483210819	0.946	0.202	0
H1fx	0	0.565273553076376	0.997	0.542	0
Cks2	0	0.556299289915694	0.969	0.332	0
Ube2c	0	0.555222151373843	0.982	0.53	0
Tpx2	0	0.549479082866738	0.946	0.251	0
Hmgn2	0	0.5397133102162	0.997	0.608	0
Esco2	0	0.530765306217343	0.853	0.129	0
Lsm2	0	0.529400328599699	0.991	0.464	0
Cmc2	0	0.524663380014317	0.958	0.279	0
Mthfd2	0	0.523761763424798	0.905	0.251	0
Sgo1	0	0.523432102096534	0.912	0.166	0
Incenp	0	0.523079422523632	0.908	0.19	0
Lockd	0	0.522650550997925	0.968	0.322	0
Smc4	0	0.517022478064552	0.99	0.43	0
Dut	0	0.51665152003121	0.987	0.448	0
Anp32b	0	0.516011148947891	0.999	0.794	0
H2afv	0	0.515275810785479	0.999	0.709	0
Tmpo	0	0.513449116825236	0.991	0.467	0
Cenpf	0	0.503069800179998	0.994	0.57	0
Tuba1b	0	0.498082394031496	0.999	0.768	0
Hist1h4i	0	0.496164090713415	0.947	0.317	0
Smc2	0	0.488400260839225	0.994	0.477	0
Racgap1	0	0.481803452838772	0.958	0.293	0
Ckap2l	0	0.48040598109778	0.925	0.215	0
Cenpe	0	0.477003734124309	0.931	0.281	0
Cenpw	0	0.465898924399168	0.957	0.278	0
Calm2	0	0.465463080386613	1	0.844	0
Alyref	0	0.442611142752225	0.983	0.441	0
Cdk1	0	0.442578455958185	0.97	0.382	0
Aurkb	0	0.439753470857477	0.845	0.135	0
Gmnn	0	0.438891138515997	0.924	0.237	0
Tubb5	0	0.438584266357313	1	0.906	0
Hist2h2ac	0	0.438572064845847	0.654	0.051	0
Hist1h2bm	0	0.434106383907319	0.639	0.034	0
Fbxo5	0	0.4251301265077	0.857	0.151	0
Ccna2	0	0.424841587688727	0.868	0.168	0
Selenoh	0	0.423366164825599	0.993	0.526	0
Hjurp	0	0.419984140667979	0.956	0.343	0
Tubb4b	0	0.418957155582758	0.993	0.642	0
Kif11	0	0.418376240816092	0.866	0.177	0
Ubald2	0	0.41774863645718	0.952	0.344	0
Clspn	0	0.41766492416288	0.831	0.175	0
Ptma	0	0.417190256066258	1	0.99	0
Rangap1	0	0.415781136354793	0.942	0.298	0
Atad2	0	0.415052362070403	0.931	0.31	0
Gm1673	0	0.411544646111833	0.994	0.537	0
Ccdc34	0	0.411473443192178	0.974	0.329	0
AC160336.1	0	0.410925521051957	0.962	0.467	0
Eif4ebp1	0	0.40900747496709	0.951	0.487	0
Hmmr	0	0.408646838390105	0.938	0.286	0
Cdca3	0	0.400428552981253	0.902	0.224	0
Nuf2	0	0.399756369945111	0.813	0.133	0
Sgo2a	0	0.398787672231231	0.843	0.168	0
Hist1h4h	0	0.395067344859112	0.639	0.061	0
Kif15	0	0.389116431900659	0.764	0.097	0
Pmf1	0	0.389023507036503	0.873	0.193	0
Dctpp1	0	0.38821828266537	0.988	0.497	0
Lsm3	0	0.386904872042977	0.969	0.366	0
Hirip3	0	0.384715956527439	0.842	0.208	0
Hist1h1a	0	0.381819253803753	0.63	0.06	0
Dnmt1	0	0.378057994300232	0.891	0.255	0
Rnps1	0	0.376315309794777	0.971	0.393	0
Nap1l1	0	0.37435104709472	1	0.811	0
Hmgn1	0	0.372705093843594	0.997	0.639	0
Nasp	0	0.36792743048413	0.993	0.565	0
Fxyd6	0	0.366054003724632	0.914	0.297	0
Hist1h3i	0	0.361362079327573	0.569	0.028	0
Dnajc9	0	0.360261022446927	0.954	0.336	0
H3f3b	0	0.35968048540766	1	0.965	0
Nucks1	0	0.359278423613683	0.998	0.654	0
Asf1b	0	0.358880294033586	0.743	0.098	0
Usp1	0	0.356515480012326	0.972	0.386	0
Hnrnpab	0	0.356104072177435	0.998	0.704	0
Cdkn2d	0	0.355452584385999	0.824	0.174	0
Hmgb1	0	0.351539503066673	1	0.892	0
Pdap1	0	0.35038961233148	0.995	0.582	0
Mrpl28	0	0.349014298423951	0.98	0.45	0
Mxd3	0	0.347945342823746	0.693	0.075	0
Melk	0	0.345791506254977	0.754	0.114	0
Slbp	0	0.34510518504336	0.871	0.271	0
Rad21	0	0.342832439185246	0.969	0.442	0
Ctcf	0	0.340205322835935	0.974	0.414	0
Cdv3	0	0.340084644915858	0.974	0.459	0
Cks1b	0	0.339158926244944	0.978	0.412	0
Nfix	0	0.338768176941819	0.998	0.695	0
Hint1	0	0.337474399177542	1	0.952	0
Hist1h2bj	0	0.335988252740746	0.579	0.04	0
Dtymk	0	0.332999111616795	0.99	0.536	0
Ube2s	0	0.332091533519478	0.998	0.69	0
Cbx1	0	0.32872841228535	0.977	0.446	0
Rfc4	0	0.327437280487514	0.96	0.35	0
Ascl1	0	0.327022526965297	0.878	0.277	0
Nsa2	0	0.32636266858568	0.995	0.544	0
Kif4	0	0.326244638384026	0.824	0.156	0
Nfic	0	0.324764234611024	0.889	0.287	0
Cenpa	0	0.322787932687634	0.816	0.275	0
Knl1	0	0.321964462299422	0.832	0.167	0
Ube2t	0	0.32177852205447	0.835	0.178	0
Ndc80	0	0.321471577645373	0.771	0.125	0
Hist2h2aa1	0	0.321076637914651	0.534	0.041	0
Plk1	0	0.319733117603899	0.738	0.129	0
Sumo2	0	0.319226993687391	0.999	0.769	0
Pgp	0	0.315854465414945	0.992	0.557	0
Hpf1	0	0.315350988284613	0.991	0.496	0
Ranbp1	0	0.315168887968695	1	0.797	0
Kif20b	0	0.314783801957763	0.754	0.139	0
Rfc2	0	0.31476941258089	0.875	0.232	0
Meaf6	0	0.31440016049748	0.878	0.231	0
Bex3	0	0.313779400699307	0.981	0.48	0
Rbbp4	0	0.312967296253378	0.98	0.465	0
Snrpd1	0	0.311611673651419	0.992	0.584	0
Jpt1	0	0.311255906488443	0.996	0.699	0
H1f0	0	0.311037988622345	0.92	0.469	0
Irf8	0	0.310350218592717	0.846	0.335	0
Cenpq	0	0.310046466960644	0.875	0.22	0
Prim1	0	0.309924397094794	0.88	0.239	0
Lig1	0	0.306494875136312	0.838	0.225	0
Mcm6	0	0.305964097914755	0.87	0.29	0
Aspm	0	0.304292891873309	0.742	0.166	0
Tipin	0	0.304211483666167	0.908	0.287	0
Snrpe	0	0.303422151309047	0.998	0.737	0
Hist2h2bb	0	0.303142142234587	0.506	0.028	0
Psat1	0	0.30197634775744	0.909	0.306	0
Tmco1	0	0.299752726736884	0.975	0.456	0
Kif23	0	0.297394621776597	0.704	0.107	0
Cenpx	0	0.295625182946951	0.938	0.335	0
Hist1h2ak	0	0.295450412331919	0.502	0.025	0
Lsm5	0	0.294339463749339	0.953	0.363	0
Smc1a	0	0.293208898519531	0.989	0.537	0
Mrpl18	0	0.29292176638776	0.988	0.519	0
Cenph	0	0.291715572982226	0.792	0.147	0
Anp32e	0	0.291556417012037	0.991	0.577	0
Csrp2	0	0.290363395188862	0.9	0.288	0
Mrpl51	0	0.289361325824609	0.983	0.473	0
Rrm1	0	0.288746350964217	0.847	0.216	0
Lsm12	0	0.288113266996645	0.962	0.393	0
Ncapd2	0	0.287081174600428	0.804	0.17	0
Ckap2	0	0.284377969369661	0.88	0.265	0
Dtl	0	0.283406518369593	0.764	0.158	0
Cacng4	0	0.282763270524288	0.9	0.313	0
Mrpl14	0	0.282557827044542	0.973	0.433	0
Ccne2	0	0.282072257264062	0.506	0.087	0
Set	0	0.281462200740135	0.999	0.801	0
Lmnb1	0	0.279989438887465	0.931	0.368	0
Ptges3	0	0.279683672277914	0.99	0.587	0
Anapc11	0	0.279249300178396	0.981	0.46	0
Hist1h3e	0	0.27915664832696	0.5	0.029	0
Cenpk	0	0.276587943418708	0.76	0.145	0
Knstrn	0	0.273506953881087	0.819	0.204	0
Gps2	0	0.271869289807933	0.845	0.233	0
Mdc1	0	0.271270283201585	0.74	0.153	0
Lmo4	0	0.270322035819941	0.969	0.458	0
D8Ertd738e	0	0.269924615974255	0.997	0.634	0
Pmp22	0	0.268433976710504	0.773	0.202	0
Ift27	0	0.268406691565648	0.933	0.341	0
Map2k2	0	0.267677068014894	0.938	0.364	0
Psmg4	0	0.265957460347021	0.976	0.46	0
Shcbp1	0	0.265680510896545	0.747	0.127	0
Eif1	0	0.265551656837016	1	0.938	0
Serbp1	0	0.265289991015591	1	0.863	0
Rdx	0	0.26527473106286	0.989	0.505	0
Cdca2	0	0.26495096277312	0.678	0.099	0
Hist1h1d	0	0.264837312298817	0.534	0.054	0
Ybx3	0	0.264541795923528	0.966	0.441	0
Ezh2	0	0.264183291217797	0.968	0.421	0
Rpa2	0	0.263567885155316	0.827	0.221	0
Kif18a	0	0.262407750938808	0.703	0.124	0
Ncapd3	0	0.261717408995366	0.729	0.146	0
Dbf4	0	0.26170958467811	0.796	0.174	0
Dnajc8	0	0.261101601484664	0.984	0.46	0
Plk4	0	0.260308067076706	0.812	0.179	0
Kif2c	0	0.25947241551904	0.727	0.14	0
Hmgb3	0	0.259033051965204	0.971	0.434	0
Snrnp27	0	0.257994223949306	0.975	0.428	0
Tmem97	0	0.257237022986863	0.853	0.248	0
Ccnd3	0	0.257045972072889	0.97	0.481	0
Ska1	0	0.256969304758953	0.637	0.077	0
Ssna1	0	0.25693962172749	0.878	0.256	0
Orc6	0	0.256519141397543	0.932	0.334	0
Shmt2	0	0.254643208712335	0.792	0.214	0
Rfc5	0	0.254350976989021	0.713	0.128	0
Mpp6	0	0.254304915596595	0.962	0.417	0
Fam111a	0	0.253965180799055	0.651	0.116	0
Psmc3ip	0	0.253296768885111	0.778	0.176	0
Tars	0	0.253290908976499	0.891	0.327	0
Lsm6	0	0.253251589286028	0.994	0.582	0
Oxct1	0	0.252910106213357	0.969	0.435	0
Hist1h2ab	0	0.252739419899204	0.57	0.068	0
Nol7	0	0.252600467191227	0.994	0.558	0
Mis18bp1	0	0.252242489289504	0.645	0.089	0
Ogfrl1	0	0.251655963358952	0.735	0.188	0
Kmt5a	0	0.250902717875798	0.908	0.319	0
Tyms	0	0.250860408422558	0.787	0.193	0
Neil3	0	0.25061973483508	0.562	0.062	0
U2af1	2.21049564767422e-306	0.262218819664889	0.997	0.671	6.86137849038078e-302
Uqcr10	1.77586605693978e-295	0.262910412203818	0.998	0.729	5.51228824074106e-291
Sars	1.36587637065615e-290	0.286400305622142	0.989	0.578	4.2396802545167e-286
Nhp2	7.98526361075008e-277	0.252123619183848	0.995	0.656	2.47862582477683e-272
Arl6ip1	3.85670544534129e-268	0.337494514395311	0.989	0.664	1.19712137023394e-263
Aes	6.78553613745137e-261	0.270347773365755	0.994	0.634	2.1062304170649e-256
Psmb9	1.80923277936448e-256	0.271915501256855	0.993	0.658	5.61585854714735e-252
Ncl	6.86395161900851e-251	0.271019602579558	1	0.891	2.13057058254024e-246
Ifi27	6.4272236695008e-231	0.253773583205986	0.996	0.707	1.99501022701305e-226
Cxcl10	8.35738371109076e-193	0.546089881704763	0.788	0.426	2.59413190392257e-188
Jund	9.34351313431581e-146	0.2556961610497	0.996	0.781	2.90022647689163e-141
Fos	8.08777613270094e-139	0.268319822603884	0.997	0.92	2.51044571159037e-134

## Sheet: DEG_c6
	p_val	avg_logFC	pct.1	pct.2	p_val_adj
Dct	0	2.25833175734973	0.922	0.046	0
Gm42418	0	2.05127818579616	1	0.995	0
Sparc	0	1.73764991474758	0.989	0.45	0
Fn1	0	1.70879214976567	0.758	0.042	0
Serpinh1	0	1.50449287335773	0.739	0.052	0
Vim	0	1.49694392821553	1	0.824	0
Lgals1	0	1.46754614763934	0.978	0.485	0
Anxa2	0	1.40203500059316	0.653	0.066	0
S100a6	0	1.38592141842888	0.938	0.418	0
Tm4sf1	0	1.35816924287253	0.569	0.043	0
Syt4	0	1.32363811694756	0.608	0.047	0
Col11a1	0	1.23360987572159	0.608	0.175	0
S100a10	0	1.22561734888837	0.87	0.413	0
Aldoa	0	1.21950020165408	0.934	0.552	0
Lars2	0	1.21501668591885	0.622	0.212	0
Ptgds	0	1.20416349670369	0.785	0.088	0
Cd63	0	1.1505803599719	0.94	0.598	0
Cst3	0	1.14907669379208	0.999	0.899	0
Mgp	0	1.1288825776534	0.786	0.191	0
Mmp2	0	1.11731018607972	0.504	0.084	0
Lmna	0	1.11267326136531	0.717	0.32	0
Pgk1	0	1.10306199995358	0.93	0.63	0
Anxa5	0	1.09400762807939	0.639	0.226	0
Cd74	0	1.09329237465097	0.996	0.582	0
Ly6a	0	1.08552228820086	0.534	0.065	0
Tspo	0	1.07861317091313	0.778	0.404	0
Bgn	0	1.07622326271601	0.732	0.391	0
H2-Aa	0	1.06222928210698	0.925	0.477	0
Emp3	0	1.05225541541011	0.494	0.073	0
Tpt1	0	1.04593811559136	1	0.999	0
H2-Ab1	0	1.02032368860775	0.93	0.504	0
S100a4	0	1.02024681456207	0.56	0.132	0
Igfbp7	0	0.95971285062552	0.362	0.042	0
Cpe	0	0.959404269816288	0.799	0.475	0
Arpc1b	0	0.95369482438667	0.648	0.327	0
Mbp	0	0.9435706561792	0.583	0.318	0
Sat1	0	0.936011388546114	0.477	0.154	0
Ero1l	0	0.926919288803733	0.405	0.116	0
S100a11	0	0.911915866554539	0.419	0.077	0
Tpi1	0	0.899604645800913	0.753	0.457	0
Plp1	0	0.884315460831904	0.421	0.121	0
H2-Eb1	0	0.878630285744171	0.865	0.474	0
Postn	0	0.865552834352845	0.279	0.013	0
Mef2c	0	0.864830053244087	0.323	0.084	0
Ppic	0	0.864294197666085	0.456	0.207	0
Col5a2	0	0.854440003836134	0.28	0.016	0
Col6a1	0	0.839524573284812	0.301	0.031	0
Ifitm2	0	0.836351623661935	0.347	0.092	0
Mbnl2	0	0.83599937552231	0.498	0.272	0
Atf3	0	0.832938854653737	0.39	0.104	0
Cyr61	0	0.823483325851544	0.4	0.126	0
Bnip3	0	0.817793997593539	0.34	0.119	0
Rps24	0	0.811398561711032	1	0.997	0
Ndrg1	0	0.807667727619531	0.274	0.025	0
Cd44	0	0.806122005396079	0.283	0.034	0
Npc2	0	0.797482485930644	0.523	0.276	0
Ctsb	0	0.795375537396095	0.515	0.226	0
Rps21	0	0.780346165589714	0.998	0.988	0
Cryab	0	0.77593443136339	0.917	0.702	0
AY036118	0	0.772096921434753	0.992	0.904	0
Gapdh	0	0.76414387968291	0.989	0.873	0
3110079O15Rik	0	0.761805450725915	0.235	0.021	0
Gng11	0	0.755971039180622	0.361	0.121	0
Ahnak	0	0.750740307644782	0.299	0.048	0
Anxa1	0	0.740964040457777	0.286	0.027	0
Fxyd5	0	0.724628748179523	0.287	0.041	0
Apol6	0	0.722505849292817	0.253	0.028	0
Hes1	0	0.722503858078497	0.25	0.06	0
Cela1	0	0.719954378382613	0.28	0.075	0
Matn2	0	0.712415397865457	0.287	0.066	0
Rpl39	0	0.694292185572973	0.999	0.995	0
Col4a1	0	0.693461807618671	0.248	0.034	0
Atp5e	0	0.678386974558795	0.953	0.809	0
Rpl35	0	0.672725964537614	0.989	0.901	0
Pkm	0	0.670868149848186	0.88	0.71	0
Tmsb10	0	0.665133554913327	0.965	0.844	0
Loxl2	0	0.654252844425763	0.209	0.025	0
Mt1	0	0.645472494049818	0.926	0.749	0
Sdc4	0	0.642074188842755	0.235	0.04	0
Gnas	0	0.631961850528208	0.911	0.788	0
C4b	0	0.630601007448166	0.76	0.557	0
B2m	0	0.624211194193578	0.998	0.962	0
Cxcl9	0	0.609666173744327	0.273	0.045	0
Ldha	0	0.609002300065611	0.869	0.708	0
Ccl5	0	0.603163036968132	0.337	0.091	0
Hapln1	0	0.589161332542807	0.182	0.018	0
Acan	0	0.586851621751206	0.184	0.024	0
Eif2s2	0	0.57751425105878	0.889	0.769	0
Rps29	0	0.57664702741139	0.998	0.98	0
Ctgf	0	0.5689816082861	0.187	0.024	0
Ftl1	0	0.566949322865821	0.99	0.912	0
Gpx8	0	0.56593884754626	0.168	0.014	0
Ctss	0	0.559539342253163	0.44	0.092	0
Art3	0	0.556583618171537	0.171	0.019	0
Actg2	0	0.546523848147234	0.17	0.015	0
Fxyd3	0	0.543634198987303	0.173	0.019	0
Hspa1a	0	0.540975967731659	0.194	0.043	0
Itm2b	0	0.526442788789891	0.838	0.714	0
Col4a2	0	0.525949329714105	0.172	0.024	0
Rbm3	0	0.525368454451573	0.861	0.758	0
Kdelr3	0	0.524916174493457	0.151	0.014	0
Ccl8	0	0.521120469519234	0.184	0.019	0
Hspa1b	0	0.520646867593023	0.183	0.033	0
C1qa	0	0.520525475297089	0.442	0.103	0
Bst2	0	0.517792558136708	0.885	0.704	0
Cavin3	0	0.512553557406267	0.156	0.017	0
Cxcl10	0	0.502976782806501	0.68	0.433	0
Col4a5	0	0.502858101810302	0.161	0.025	0
Gfra2	0	0.501535350763138	0.151	0.021	0
Rps5	0	0.499682268323255	0.998	0.986	0
Sntb1	0	0.496919491416698	0.153	0.015	0
Fmod	0	0.495909205456149	0.152	0.022	0
Rps28	0	0.491805110517811	0.999	0.98	0
Tnfaip2	0	0.490522260413626	0.163	0.03	0
Capg	0	0.487130626026536	0.174	0.027	0
Ubd	0	0.486589607128683	0.144	0.013	0
Tgfbi	0	0.479186374980039	0.186	0.027	0
Fabp5	0	0.478595565309334	0.886	0.787	0
Ctsh	0	0.477053959298145	0.189	0.037	0
Rpl15	0	0.471436579792161	0.999	0.99	0
Copz2	0	0.47141945980446	0.144	0.021	0
AW112010	0	0.471296767534913	0.224	0.046	0
Fth1	0	0.469907505346076	0.978	0.917	0
H2-K1	0	0.468509134609262	0.989	0.937	0
Timp1	0	0.451011591601763	0.14	0.018	0
Lyz2	0	0.449148230632738	0.375	0.096	0
Ucma	0	0.442837633970267	0.122	0.011	0
Rpl28	0	0.442390430047284	0.998	0.98	0
C1qb	0	0.439150527698955	0.373	0.094	0
Rps16	0	0.437229248175295	0.999	0.991	0
Entpd2	0	0.432441028689951	0.14	0.02	0
Rps4x	0	0.429834885446879	1	0.992	0
Mal	0	0.424067681775391	0.123	0.011	0
Rps7	0	0.421696647336245	0.995	0.972	0
Rpl36a	0	0.411656974818423	0.991	0.951	0
Crabp2	0	0.411031359563058	0.129	0.015	0
Car14	0	0.409209617089908	0.122	0.014	0
H2-D1	0	0.398209843966406	0.982	0.938	0
Rnase1	0	0.386649805027011	0.102	0.006	0
Col3a1	0	0.385370927978348	0.111	0.01	0
Lgals7	0	0.382387002726584	0.107	0.009	0
Pmel	0	0.378501509370297	0.111	0.014	0
Rpl10	0	0.377026054908668	0.995	0.982	0
Cd52	0	0.369394982754413	0.228	0.059	0
Rpl22	0	0.362889382754926	0.995	0.967	0
Rpl38	0	0.34532315196167	0.998	0.986	0
Rpl6	0	0.328423945449873	0.999	0.991	0
Eef1a1	0	0.326766560826203	1	0.998	0
Fcer1g	0	0.325599806762967	0.235	0.06	0
C1qc	0	0.325373494798205	0.261	0.072	0
Rpl37	0	0.315446691106613	1	0.997	0
Rplp1	0	0.297797675459024	1	0.995	0
Rpl36	0	0.295362436812982	0.999	0.98	0
Rpl34	0	0.295023770066227	1	0.991	0
Rpl37a	0	0.278133064568111	0.998	0.986	0
Gbp2	1.0902247081701e-307	0.647752940996052	0.667	0.456	3.38405749415998e-303
Fxyd1	2.44698787096191e-307	0.672919050154785	0.278	0.091	7.59545035146577e-303
Rps9	1.31611923227052e-301	0.280369836304459	0.998	0.984	4.08523409696771e-297
Mitf	1.73233743035956e-301	0.523340111141021	0.189	0.046	5.37717538383608e-297
Tppp3	1.82294367822121e-298	0.402190091741254	0.117	0.019	5.65841717719865e-294
Apod	6.51646447839786e-298	0.674574091395424	0.194	0.048	2.0227105740947e-293
Lgals3	5.31857578596173e-295	0.343320250895674	0.198	0.048	1.65088592396252e-290
Psme1	1.05944848353515e-294	0.585032495812815	0.797	0.652	3.28852809289312e-290
Col6a2	9.11488311796289e-294	0.376577088503274	0.111	0.017	2.82925971981568e-289
P4ha2	9.63282304801416e-294	0.484906595736111	0.157	0.033	2.9900282741036e-289
Ccnd2	1.32758421425973e-290	0.407493702030676	0.136	0.025	4.12082140106221e-286
Cd109	4.39121981043091e-287	0.414183034250187	0.129	0.023	1.36303462915775e-282
Cst6	9.08227900581216e-287	0.392959563372064	0.131	0.024	2.81913940340409e-282
Pcolce	4.01994983539326e-284	0.391786142829045	0.121	0.021	1.24779242890607e-279
Dynlrb1	4.05242004549994e-283	0.670245042197488	0.651	0.498	1.25787118212318e-278
Tacc1	3.46239153577051e-276	0.696522986551457	0.29	0.107	1.07472633270317e-271
Rtraf	2.10063027134036e-269	0.537552968575441	0.76	0.641	6.52035636224049e-265
Aebp1	1.74671649375339e-266	0.644577987242901	0.278	0.101	5.42180799661051e-262
Ms4a7	2.8903125000889e-254	0.291928846424585	0.127	0.024	8.97153000027594e-250
Mif	1.25532704274354e-252	0.299459035994841	0.992	0.966	3.89653514067595e-248
Lpar1	3.82819235933388e-252	0.375380824728936	0.109	0.019	1.18827090833724e-247
Cd59a	1.11687710468507e-245	0.376240454671602	0.109	0.019	3.46678653294244e-241
Egln3	1.46455791759501e-243	0.411015761581879	0.119	0.023	4.54598777621492e-239
Eno1	1.53374695568492e-243	0.512399795903426	0.753	0.65	4.76075055044599e-239
Ifitm3	9.83242828540563e-241	0.422167955879589	0.861	0.72	3.05198573978991e-236
Tpm1	2.21503553865691e-237	0.652088516725788	0.604	0.457	6.87547031199105e-233
Cyba	1.30760291136016e-236	0.328991685527815	0.181	0.048	4.05879943686193e-232
Ecm1	2.04765524954609e-235	0.369974748302105	0.121	0.024	6.35592189459106e-231
Psme2	1.79463592628974e-234	0.531602397162644	0.71	0.588	5.57054991520336e-230
Klf4	7.95764653601777e-223	0.672755831870824	0.297	0.126	2.47005348477991e-218
Htra1	4.57340886217674e-222	0.449898180635346	0.168	0.046	1.41958611081966e-217
Rps14	2.66400303525545e-219	0.268151726215112	0.989	0.969	8.2690654214329e-215
Insc	8.29206841207605e-218	0.463445603898084	0.183	0.054	2.57385803510841e-213
Tgm2	2.04041698042889e-217	0.415291587817843	0.133	0.031	6.33345430725127e-213
Lbh	6.69833135821523e-216	0.700250523600416	0.528	0.376	2.07916205359001e-211
Fstl1	4.80675455592207e-213	0.419312373603068	0.127	0.029	1.49201661415821e-208
Tnfrsf12a	9.41230719147031e-211	0.609951455632175	0.286	0.121	2.92158015223238e-206
Axl	2.00903845319582e-204	0.383460392080554	0.121	0.027	6.23605535871982e-200
Rpl12	4.70442402609656e-198	0.260547487772727	0.989	0.968	1.46025321770037e-193
Plin2	1.7980611472993e-196	0.666875857817902	0.408	0.237	5.58118180121701e-192
Pcbp2	6.88866584586036e-195	0.467553821828471	0.754	0.662	2.13824187855506e-190
Cyb5r3	2.36367798196347e-193	0.700737857675696	0.444	0.284	7.33685645601461e-189
Tagln2	2.40717198188345e-193	0.620331134182255	0.522	0.367	7.47186183176622e-189
Btbd3	2.09649956665051e-192	0.55586433705436	0.221	0.082	6.50753465488317e-188
Nedd4	1.2868014650956e-188	0.43701291107353	0.781	0.72	3.99423174765675e-184
Ankrd37	1.7756603443291e-188	0.547005672900831	0.185	0.062	5.51164970879752e-184
Tubb3	8.85318227640852e-188	0.609402387547567	0.54	0.401	2.74802777859721e-183
Slc2a1	6.88186324513452e-187	0.495295979257974	0.18	0.059	2.13613035128976e-182
Esd	2.30264490552011e-186	0.603956735943356	0.562	0.439	7.14740978673444e-182
Mrpl52	2.97792917960951e-184	0.48149999953056	0.698	0.613	9.24349217350791e-180
Ly6e	7.28852655749597e-183	0.560657265729716	0.49	0.328	2.26235864344675e-178
Cdh19	1.22610017427101e-181	0.408558752798421	0.13	0.034	3.8058149409372e-177
Fam210b	8.47948481384923e-179	0.349729848540301	0.105	0.024	2.6320320862188e-174
Tyrobp	8.63535082533516e-179	0.255774792077003	0.19	0.061	2.68041289618403e-174
Mid2	1.84251911801632e-178	0.38114206921561	0.122	0.031	5.71917934232267e-174
Bnip3l	3.01933791022531e-178	0.673840802308344	0.508	0.38	9.37202487333935e-174
Spata7	1.40028393196708e-177	0.723903358297585	0.317	0.162	4.34648132482581e-173
Fosb	2.67835095974519e-174	0.611615787119694	0.448	0.289	8.31360137904906e-170
Capn6	1.66796369368012e-170	0.388112135420826	0.131	0.036	5.1773593051831e-166
Ubc	1.16333882462412e-169	0.358845046971682	0.861	0.808	3.61100371163328e-165
Psma7	2.79810581228451e-162	0.372959140539966	0.863	0.795	8.68532044133111e-158
Wwtr1	2.16233780594565e-160	0.361785030396873	0.11	0.028	6.71189654965529e-156
Serf2	8.5036058468413e-160	0.335712494631668	0.905	0.827	2.63951925485954e-155
Lamp2	9.21627977025178e-159	0.663915020332186	0.447	0.316	2.86073324068615e-154
Clu	7.0842382874939e-158	0.605082399453792	0.445	0.293	2.19894756443811e-153
Lgi4	7.25151640467226e-158	0.314994169672872	0.101	0.024	2.25087069201027e-153
Higd1a	8.73852042430208e-157	0.602444983419127	0.513	0.402	2.71243673970337e-152
Btf3	4.90657073824576e-156	0.31109002075563	0.916	0.87	1.52299955715149e-151
Kctd12	9.15621921307989e-156	0.365818121698487	0.116	0.031	2.84209044374e-151
Txn1	9.2024557289434e-155	0.327519247617491	0.89	0.837	2.85644225826403e-150
Klf2	1.70976983453197e-152	0.543496809031128	0.306	0.158	5.30712556638723e-148
Dstn	1.52910828812872e-151	0.507589037909078	0.632	0.553	4.74635212635154e-147
Ctsz	1.81656177857065e-149	0.563747443817092	0.444	0.304	5.63860776068329e-145
Dad1	3.52289173946017e-149	0.460970255676706	0.632	0.554	1.09350559592844e-144
Gpi1	1.21950526386391e-148	0.563415640735934	0.541	0.441	3.78534433903358e-144
Fgl2	9.62904871905389e-147	0.49697887620556	0.194	0.077	2.98885672239433e-142
Rpl4	1.69753078945663e-146	0.298019946688961	0.921	0.881	5.26913557047338e-142
Itga6	2.64766472401882e-145	0.342474383707231	0.105	0.027	8.21835130335441e-141
Laptm4a	9.08387747485481e-142	0.526730924514988	0.545	0.451	2.81963556819493e-137
Arhgdib	5.68070989667254e-141	0.275465589892656	0.111	0.03	1.76329235192715e-136
Gm10076	2.98011848022915e-140	0.498050636734721	0.582	0.498	9.25028776263128e-136
Crip2	1.71385430700273e-138	0.626910831995095	0.41	0.28	5.31980376893646e-134
Spcs1	2.91546797848298e-137	0.466909513669618	0.608	0.538	9.04961260521118e-133
Deptor	6.34355824660879e-137	0.367268316442569	0.113	0.032	1.96904047974737e-132
Fam162a	1.72825106613831e-136	0.60963685095815	0.491	0.385	5.36449130929331e-132
Rhoc	9.8034293518445e-131	0.606215899911333	0.391	0.267	3.04298447081253e-126
Actn4	1.17359082688185e-129	0.614121356297958	0.303	0.173	3.64282592664126e-125
Rcn3	7.25654850981159e-129	0.63749077379627	0.374	0.247	2.25243265744552e-124
Atox1	2.38508465103609e-128	0.423584877863039	0.656	0.576	7.40330275681602e-124
Psmc6	4.6218545276398e-127	0.445410502413439	0.607	0.548	1.43462364537939e-122
P4hb	6.44254965742881e-127	0.601137349071388	0.476	0.381	1.9997674136659e-122
Prss23	3.39157262037687e-124	0.393328803599927	0.123	0.04	1.05274414136498e-119
Vcam1	3.09143572671534e-122	0.417966533677348	0.174	0.07	9.59581649572441e-118
Tgfb2	3.02375554982516e-119	0.385901619213532	0.126	0.042	9.38573722665729e-115
Tsc22d1	6.79944397283142e-119	0.517760714791324	0.527	0.447	2.11054740916687e-114
Ghitm	6.42943321847155e-117	0.609886572637842	0.398	0.287	1.99569607101357e-112
Gpnmb	8.79635584105513e-116	0.473901798921583	0.296	0.165	2.73038885306351e-111
Bsg	1.21814190339164e-115	0.375518439124768	0.677	0.633	3.78111246812766e-111
AC160336.1	8.02294416094072e-115	0.569753828478946	0.575	0.49	2.490321867556e-110
Grn	1.25599785460201e-113	0.515693199180709	0.273	0.15	3.89861734068463e-109
Eif1ax	1.26034412432244e-112	0.422925425932531	0.592	0.54	3.91210816189685e-108
Ssr4	1.96286799258983e-112	0.376580158523128	0.687	0.634	6.09274224899883e-108
Myl12a	1.03412046839529e-110	0.467636053226679	0.546	0.479	3.20990993389897e-106
Morf4l1	1.59711065128015e-107	0.371503368294329	0.685	0.636	4.95743146157359e-103
Nedd8	3.9111174862612e-106	0.340683270128358	0.728	0.677	1.21401086773548e-101
Tmed10	1.08371004351311e-105	0.44877797739199	0.555	0.499	3.3638359750647e-101
Gadd45b	4.24590934712426e-105	0.435667584253822	0.198	0.093	1.31793026134737e-100
Emp1	1.76869882685859e-103	0.511121429104204	0.229	0.12	5.49004115856905e-99
Rcan2	3.96487743752536e-103	0.454309675598205	0.174	0.078	1.23069795660787e-98
Tcim	1.76342399774615e-102	0.304123570029347	0.107	0.035	5.47366808900404e-98
Psmb8	2.90013039843731e-102	0.274583414329416	0.884	0.819	9.00200475674942e-98
Bfsp2	4.01281607015196e-102	0.508336144660366	0.329	0.212	1.24557810817517e-97
Lamp1	4.41175510454623e-101	0.427629951755974	0.569	0.515	1.36940878445115e-96
Rps27l	4.30882072617645e-100	0.310491513764519	0.769	0.731	1.33745795340517e-95
Atp5k	5.71032548693203e-98	0.359956203193486	0.722	0.664	1.7724850311437e-93
H2-T23	2.92004240494816e-97	0.398815896890588	0.592	0.537	9.06381162495908e-93
Uba52	3.31948698115945e-96	0.281445446056729	0.817	0.773	1.03036875895189e-91
Igfbp5	5.41672681848023e-94	0.46890574304903	0.204	0.103	1.68135200445626e-89
Rbms1	1.66296600953062e-93	0.37518013309019	0.122	0.046	5.16184649358306e-89
Vdac2	1.68572479062145e-93	0.412225666134392	0.568	0.531	5.23248975008897e-89
Dusp1	1.63025260251464e-90	0.498254055030185	0.422	0.326	5.06030407820543e-86
2009-09-01	5.35048821930621e-89	0.452622804224318	0.184	0.091	1.66079154327265e-84
Timp2	6.5006709905794e-87	0.518297578803302	0.421	0.342	2.01780827547584e-82
Nupr1	1.32989791825364e-85	0.44132123379384	0.202	0.105	4.1280031382593e-81
Espn	5.95302518887108e-85	0.424327524684831	0.149	0.067	1.84781901862558e-80
Lgmn	7.19944195734503e-85	0.396148391089499	0.214	0.114	2.2347067835599e-80
Mt2	1.52618998651517e-83	0.452562694024479	0.467	0.379	4.73729371814309e-79
H2-DMb1	3.15972939971189e-83	0.513443790457278	0.324	0.224	9.80780005670572e-79
Ugp2	3.44393548274253e-83	0.540750643426919	0.336	0.239	1.06899757384328e-78
Dap	5.35664029808972e-83	0.526941172573051	0.297	0.197	1.66270114852705e-78
Hspg2	1.03402905909651e-78	0.351680434225392	0.122	0.051	3.20962619943556e-74
Btg1	3.68002626599846e-78	0.474053141785164	0.436	0.362	1.14228015296592e-73
Iigp1	1.29949645748801e-77	0.383449946369499	0.471	0.377	4.03363700404278e-73
Ezr	1.22235259678115e-76	0.384757883172819	0.137	0.061	3.79418246040868e-72
Fkbp11	2.58605531362481e-76	0.526017445300507	0.209	0.118	8.02711569349141e-72
Acot1	3.69355653938465e-76	0.524307049973315	0.331	0.24	1.146479949825e-71
Snrpb2	1.36626755150207e-73	0.527876827199934	0.415	0.351	4.24089447986243e-69
Gpx1	4.50530487865252e-73	0.456838574570518	0.475	0.424	1.39844663433374e-68
Atf4	2.08227415694173e-71	0.462497776452912	0.444	0.386	6.46337898314712e-67
Plat	6.51015769933625e-71	0.360194969935266	0.147	0.07	2.02075294987397e-66
Pcolce2	1.01020071889286e-70	0.520379678298793	0.242	0.152	3.13566303144343e-66
Tspan4	6.85100533671155e-70	0.382095391387815	0.15	0.073	2.12655205651527e-65
Vegfa	1.10744404297368e-68	0.453832997304665	0.219	0.13	3.4375063093903e-64
Gabarap	3.47280642912854e-68	0.305411216084308	0.644	0.621	1.0779591156015e-63
Ninj1	3.94003017091364e-68	0.443881029098527	0.201	0.116	1.22298536505159e-63
Arf4	4.49207006422388e-68	0.40867726683424	0.515	0.493	1.39433854793509e-63
Gstp1	4.57769291315763e-68	0.392869528692263	0.245	0.153	1.42091588024413e-63
Cebpd	1.06604635829814e-66	0.445749986725333	0.314	0.221	3.30900789615743e-62
Fkbp7	4.30774096315495e-65	0.481873053567091	0.212	0.128	1.3371227949633e-60
Plod2	2.00479489001834e-64	0.482374336977785	0.203	0.121	6.22288333861693e-60
Cdkn2a	2.49811600293509e-64	0.272642465098706	0.656	0.65	7.75415207311053e-60
Fkbp9	3.11615908484382e-64	0.395619176791541	0.149	0.075	9.67255779935522e-60
Rrbp1	3.38845462078947e-64	0.487534365285872	0.45	0.401	1.05177631429305e-59
Gbp3	4.04544942928039e-64	0.490371414827442	0.409	0.353	1.25570750284863e-59
C1qtnf6	3.48753832013944e-63	0.409941156325899	0.165	0.089	1.08253189457128e-58
Cib1	1.74427223368676e-60	0.405990399284141	0.154	0.082	5.41422101336369e-56
2010107E04Rik	2.3774117427277e-60	0.305293469542472	0.595	0.582	7.37948604942678e-56
Psmb5	7.23706675873698e-59	0.253914065835381	0.722	0.724	2.24638552191196e-54
Msn	8.73224652830692e-59	0.503831745209024	0.359	0.299	2.71048932238647e-54
Pgam1	1.2083709104836e-58	0.304350921795143	0.563	0.554	3.7507833061411e-54
Selenok	1.6420179493405e-57	0.342028234928313	0.563	0.557	5.09682371475292e-53
Psap	2.99654936188352e-57	0.330580027912041	0.47	0.427	9.30128921928645e-53
Mapre1	5.81473729102907e-57	0.463391393742343	0.421	0.381	1.80489445513542e-52
Fundc2	1.58227847623283e-53	0.440198239899118	0.448	0.422	4.91139239022672e-49
Capns1	5.49385962587311e-52	0.450998055666418	0.395	0.349	1.70529402787101e-47
Sulf2	8.60190524834797e-52	0.450243294921279	0.203	0.13	2.67003138908721e-47
Scd1	2.69628780370413e-50	0.327701071366541	0.118	0.059	8.36927734269761e-46
Clic4	1.21284129281295e-49	0.497080566528424	0.275	0.207	3.76465937289141e-45
Klf6	1.11374742767839e-48	0.4239476748818	0.426	0.387	3.45707201551372e-44
Sqstm1	1.24016324165791e-48	0.472801021963215	0.345	0.291	3.84946670210616e-44
3830403N18Rik	2.9410242170888e-48	0.485250139128223	0.357	0.306	9.12893916984364e-44
Iqgap1	8.8309886094618e-48	0.47901022745207	0.249	0.179	2.74113886437694e-43
Map1lc3a	1.11091394723178e-47	0.386628263815756	0.469	0.454	3.44827689220744e-43
Cmtm7	4.27033135818303e-45	0.276348548343119	0.104	0.051	1.32551085358001e-40
Card19	5.20665315245964e-43	0.335928509240159	0.133	0.075	1.61614513852347e-38
Ddx3x	1.82012598192069e-42	0.478434430836124	0.353	0.312	5.64967104788181e-38
Anxa7	1.01353880389443e-41	0.366519019944622	0.14	0.081	3.14602444728831e-37
1810058I24Rik	5.26864128151748e-40	0.426036368651216	0.366	0.329	1.63538625378303e-35
Slc26a2	9.04858367253349e-39	0.300396228632291	0.105	0.055	2.8086803719544e-34
Mgst1	1.5609283346732e-38	0.32113741183645	0.132	0.076	4.8451215508256e-34
Fam46a	2.02635226713114e-38	0.303717506306181	0.107	0.057	6.28979743717507e-34
Iapp	2.43896290684327e-37	0.277207521835811	0.103	0.054	7.5705408628415e-33
Siva1	4.32725354499426e-35	0.411229817014049	0.377	0.353	1.34317950036622e-30
Psma3	6.8614847916369e-35	0.254042144875333	0.556	0.586	2.12980487932409e-30
Zbp1	2.80780775985748e-34	0.433292742852996	0.24	0.186	8.71543528659763e-30
Wwp2	2.93319771089194e-34	0.439219725335888	0.267	0.217	9.10464569460858e-30
Sypl	1.30532935888238e-33	0.321664785347641	0.118	0.069	4.0517423299709e-29
Fkbp1a	2.32838677743109e-33	0.25685642504738	0.551	0.579	7.2273125571461e-29
Tpm4	5.53666663382925e-33	0.367979025062511	0.424	0.42	1.7185813231406e-28
Bin3	2.68997208932378e-30	0.318425090208403	0.115	0.069	8.34967336526102e-26
2310022B05Rik	8.44148266622027e-30	0.372972244053615	0.191	0.137	2.62023621959477e-25
Alg6	3.48996665460356e-29	0.393815148823481	0.173	0.123	1.08328564958895e-24
Ube2d3	9.07980257982901e-29	0.27315172873017	0.505	0.53	2.81837072077892e-24
Ctsd	1.43804167152426e-28	0.314808115751561	0.354	0.324	4.4636813484113e-24
Bcap31	3.07642750850068e-26	0.368956813302193	0.397	0.395	9.54923098638612e-22
Raly	6.44635270842473e-26	0.387704082397129	0.344	0.329	2.00094788069504e-21
Cadm1	9.69202067567759e-26	0.427869826571541	0.195	0.15	3.00840321773032e-21
Ctsl	1.01181395051981e-25	0.379762183326802	0.318	0.286	3.1406705024135e-21
Tmed2	1.09804935938384e-25	0.306027322549182	0.44	0.452	3.40834521152743e-21
Tst	1.87083958003057e-25	0.29841162090783	0.466	0.484	5.80708605641489e-21
Plekho1	3.53471632553376e-25	0.365502529897245	0.258	0.216	1.09717594744568e-20
Rabac1	7.58596069212123e-25	0.386426486186737	0.346	0.329	2.35468219883443e-20
Pls3	1.0726589861368e-24	0.295031556996398	0.108	0.067	3.32953349296864e-20
Zfp36	2.07901941297212e-24	0.306651797958574	0.398	0.376	6.45327625786545e-20
Eif3m	3.44292663831901e-24	0.261174053345872	0.493	0.523	1.06868442853422e-19
Pam	3.89523070674793e-24	0.366699432870393	0.184	0.139	1.20907961137456e-19
Abhd4	7.2210296703014e-24	0.301210780598746	0.111	0.07	2.24140760966155e-19
Mrpl13	6.46391918779982e-23	0.265800944293693	0.461	0.486	2.00640051589307e-18
Cnih1	6.54531208209417e-23	0.409684941838597	0.302	0.281	2.03166487028203e-18
Arid5b	1.22189614651869e-22	0.372659857095692	0.165	0.122	3.79276563879401e-18
Sugt1	1.92161275209157e-22	0.387622897844799	0.385	0.39	5.96468598249223e-18
Scp2	6.28600788227864e-22	0.338154811950701	0.403	0.416	1.95117684665929e-17
Nfs1	3.01421606119365e-21	0.370137092024104	0.192	0.151	9.3561266539451e-17
Serpina3n	7.29620233678087e-21	0.342448645717041	0.191	0.15	2.26474120533678e-16
Eif5	2.53141289111159e-20	0.309290137385728	0.418	0.434	7.85750561401038e-16
Shisa5	5.04135430299135e-20	0.302658901394299	0.138	0.098	1.56483637564851e-15
Gpc1	9.12464655804771e-20	0.368162557434689	0.193	0.155	2.83229029161801e-15
Surf4	1.32766756775606e-18	0.398035643579361	0.223	0.191	4.1210801303148e-14
Hdlbp	2.74565784744647e-18	0.384650138031723	0.361	0.373	8.52252195847385e-14
Csrp1	3.94251283960534e-18	0.365004681464376	0.305	0.29	1.2237559854135e-13
Ppp1r15a	3.74502936795272e-17	0.305358931243669	0.128	0.093	1.16245711581252e-12
Rnd3	5.50283372765308e-17	0.343620188201921	0.151	0.116	1.70807958906352e-12
Itgb3bp	9.82076328860043e-16	0.372033849705836	0.285	0.273	3.04836492478157e-11
Psme4	1.97742485647491e-15	0.388400385122696	0.225	0.2	6.13792675449814e-11
Lpar4	5.13655846451624e-15	0.302999180485478	0.12	0.088	1.59438774738584e-10
Cnn3	6.80688449772033e-15	0.315564708815488	0.377	0.396	2.11285694809239e-10
Azin1	7.74085046667454e-15	0.328404011088427	0.334	0.336	2.40275998485578e-10
Arpc5	1.48614887211244e-14	0.362205879131443	0.326	0.331	4.61300609903702e-10
Arpp19	1.55068443693712e-14	0.324488453929533	0.401	0.437	4.81332449225284e-10
Phlda3	3.02711831431984e-14	0.313428844195976	0.145	0.114	9.39617524764877e-10
Nampt	5.50890575277748e-14	0.369226303458847	0.2	0.174	1.70996434566213e-09
Hk2	5.96278723385087e-14	0.284135951637136	0.14	0.108	1.85084915738731e-09
Retreg1	1.06523992034743e-13	0.376692434716135	0.203	0.178	3.30650471275841e-09
Prdx4	1.39233819196567e-13	0.251979653005879	0.424	0.458	4.32181774786145e-09
Mapk3	1.05515425719679e-12	0.344355225014825	0.191	0.166	3.27519881433884e-08
Plekha1	1.95270054789841e-12	0.282913265023676	0.115	0.087	6.06118250067667e-08
Ctsa	3.69296452964261e-12	0.310647585207215	0.152	0.124	1.14629619000107e-07
Sap18	4.13010214712417e-12	0.315922189027218	0.368	0.392	1.28198370646734e-07
Selenom	3.17748152851593e-11	0.310426344624496	0.329	0.34	9.86290266451345e-07
Gab1	8.03741798570944e-11	0.362430742054954	0.223	0.209	2.49481454276421e-06
Sdc2	8.08062611425629e-11	0.339512390080839	0.157	0.133	2.50822634586515e-06
Serinc3	8.40404602415613e-11	0.313325469283874	0.161	0.137	2.60861588589806e-06
Dynlt3	1.14698208397924e-10	0.364868770537586	0.211	0.194	3.56023238867157e-06
Dag1	1.36512806308919e-10	0.368757144255089	0.215	0.199	4.23735750782886e-06
Mvb12a	1.40236113046379e-10	0.377915945216296	0.273	0.274	4.35292894895959e-06
Lrrc8d	1.70307113717127e-10	0.295059867620174	0.127	0.102	5.28633280977963e-06
Capzb	2.20772716512289e-10	0.306914521168109	0.371	0.402	6.85278512054146e-06
Eif4b	4.38791997409123e-10	0.259255001725373	0.417	0.462	1.36201035995792e-05
Serpinb6a	8.08502936842959e-10	0.331455204820846	0.17	0.15	2.50959311596054e-05
Tapbp	9.07512030162790e-10	0.359961856522524	0.262	0.26	2.8169173416253e-05
Ywhaq	1.25488618837361e-09	0.269539924919596	0.381	0.419	3.8951667287117e-05
Twsg1	1.71860455214599e-09	0.316148847385941	0.137	0.115	5.33454852986116e-05
Prrx1	2.40044571862039e-09	0.3506857125271	0.214	0.202	7.4509835105977e-05
Itm2a	4.60863048556303e-09	0.257712489085148	0.14	0.118	0.000143051890271876
2010111I01Rik	4.10715100341787e-08	0.259862387677185	0.116	0.095	0.00127485967146091
Nrcam	9.36595544586551e-08	0.309741846184869	0.172	0.156	0.00290719257039666
Cotl1	1.80022658452327e-07	0.265523198530164	0.173	0.157	0.00558790331836023
Atp1a1	3.92230561458845e-07	0.281777269779049	0.353	0.389	0.0121748366276825
Rhou	6.73598305879261e-07	0.264195842204834	0.127	0.11	0.0209084914144923
Hadh	7.17763250957001e-07	0.331145315957669	0.198	0.191	0.0222793713097053
Eif2s3x	8.61031409220448e-07	0.344939475975128	0.216	0.214	0.0267264149422027
Pin4	1.36021222133804e-06	0.297255973385331	0.334	0.367	0.0422209873503329
Samhd1	1.41583622854437e-06	0.289417201985795	0.15	0.135	0.0439475565340173

## Sheet: DEG_c7
	p_val	avg_logFC	pct.1	pct.2	p_val_adj
Ptgds	0	2.73434636828073	0.756	0.092	0
Lgals1	0	2.04648769867943	0.852	0.493	0
Serpinh1	0	1.95768896563961	0.483	0.068	0
Syt4	0	1.70259352980587	0.334	0.063	0
Vim	0	1.68547326302388	0.968	0.827	0
Emp3	0	1.63961978422812	0.318	0.083	0
S100a6	0	1.46256035048305	0.601	0.436	0
Dct	0	1.37606235850135	0.314	0.079	0
Anxa2	0	1.37565118174705	0.28	0.087	0
Anxa1	0	1.3307848002504	0.196	0.032	0
Cst3	0	1.2192388151941	0.924	0.904	0
Cd74	0	1.18158601951992	0.824	0.592	0
Vamp5	0	1.15599440802332	0.141	0.02	0
Tmsb10	0	1.10093722616084	0.798	0.852	0
Aldh1l1	0	1.0702938221003	0.137	0.013	0
Gm42418	0	1.05035496619484	0.999	0.995	0
Klk8	0	1.03204473062969	0.126	0.013	0
Gapdh	0	1.00333101107221	0.814	0.881	0
Ftl1	0	0.891207513972395	0.844	0.919	0
B2m	0	0.867289929965456	0.917	0.966	0
Tpt1	0	0.480495754367295	0.99	1	0
S100a4	5.01669401385339e-305	1.53877893736905	0.349	0.144	1.55718182190009e-300
S100a10	2.67055792318913e-298	1.52747639184018	0.564	0.43	8.28941179357906e-294
Spp1	3.86041032061004e-295	0.971641602974763	0.101	0.013	1.19827136351736e-290
AY036118	9.20730580198478e-277	0.720692958319346	0.826	0.913	2.85794772093608e-272
S100a11	1.01429720001813e-273	1.41428055807848	0.258	0.086	3.14837850885627e-269
Crabp2	4.65797687337196e-251	0.870458875430568	0.104	0.016	1.44583602149466e-246
Fth1	2.81002778852489e-248	0.596340521532079	0.772	0.928	8.72232625558124e-244
Sparc	1.14767272988119e-245	1.17089741543853	0.586	0.472	3.56237615355122e-241
Rpl10	5.50468747314869e-232	0.496872827056424	0.867	0.988	1.70865499166535e-227
Rps7	1.09460564726085e-226	0.543413050200726	0.835	0.98	3.39765592909767e-222
Ly6a	5.01650506362906e-222	1.22523878430539	0.234	0.081	1.55712317175046e-217
Eef1a1	1.94088120320034e-198	0.309030167069646	0.966	1	6.02449525473385e-194
Pgk1	1.01653105615332e-197	1.18826777032105	0.606	0.647	3.1553123982999e-193
C1qa	7.60094934255938e-193	1.01974483058022	0.27	0.113	2.35933467593043e-188
Cst6	5.86217288463857e-189	1.02387223217242	0.114	0.025	1.81961846339181e-184
Cd63	2.59381647421585e-182	1.20432946678133	0.589	0.616	8.05120633596599e-178
Mmp2	2.57879769013586e-181	1.32281368301163	0.241	0.099	8.0045880301817e-177
Aldoa	2.41936077846078e-174	1.18658568898707	0.569	0.571	7.50969585634225e-170
Fxyd3	1.58328009958541e-168	0.901509691890359	0.103	0.023	4.91450142911312e-164
Anxa5	3.17386043248555e-166	1.45731493063636	0.378	0.24	9.85166278243516e-162
Cpe	5.35532506387351e-166	1.38204586982411	0.523	0.49	1.66229289982634e-161
Gstp1	1.98668475758546e-164	1.46005928383943	0.294	0.151	6.16666948754527e-160
Bst2	2.55914321100797e-164	0.911655182720422	0.624	0.717	7.94358052696873e-160
Gng11	8.82392666516297e-163	1.50424949621467	0.266	0.126	2.73894683686659e-158
Capg	4.8349477508109e-159	0.926734768199385	0.118	0.03	1.5007677818517e-154
Mgp	3.6258326404877e-158	1.08177208667773	0.362	0.214	1.12545845160738e-153
Kif5b	1.92815477081133e-142	0.262145152419827	0.123	0.413	5.98499240859837e-138
Eif3m	2.90803069041973e-139	0.261780084256851	0.189	0.537	9.02652726306286e-135
Actr3	1.03861755926977e-138	0.251307232958895	0.153	0.468	3.22386890397336e-134
Ctnnb1	8.92496382192458e-136	0.277407155698896	0.181	0.519	2.77030877032539e-131
Prkar1a	5.69353062100556e-132	0.260429004865917	0.127	0.409	1.76727190476013e-127
Strap	3.84908887558421e-131	0.267489200685218	0.15	0.453	1.19475718698134e-126
Psmd14	7.39175264655811e-131	0.265024050172239	0.111	0.377	2.29440002149164e-126
Acp1	5.54820119258573e-130	0.278955780522595	0.111	0.374	1.72216165017861e-125
Nars	4.83935998746433e-128	0.27646834003524	0.14	0.428	1.50213734010893e-123
Cryab	1.07433492570676e-127	0.947032669916408	0.593	0.719	3.33473560939377e-123
Txndc17	1.58203988377982e-127	0.312321205029425	0.151	0.449	4.91065179925255e-123
Scoc	1.86001735173551e-127	0.278100746790497	0.129	0.406	5.77349385978703e-123
Chmp2a	2.63380885113543e-127	0.325775387317988	0.156	0.458	8.17534267392436e-123
Map1lc3a	7.02265310300309e-127	0.250211723288702	0.162	0.469	2.17983152317216e-122
Ap2m1	7.56410361472879e-127	0.253440189462881	0.15	0.446	2.34789776201182e-122
Tceal9	2.81616285518901e-126	0.282738085769573	0.182	0.506	8.74136950250668e-122
Slc25a39	2.79076869676997e-125	0.258239050946565	0.111	0.369	8.66254603477399e-121
H2-Q4	1.37282516275433e-124	0.277024827738573	0.147	0.439	4.26124930518943e-120
Cstb	8.25989864427306e-124	0.293145309664468	0.181	0.503	2.56387253918236e-119
Atp1a1	1.78413018165495e-121	0.323876397538142	0.129	0.4	5.53794008385698e-117
Mrpl34	3.46796197374322e-120	0.281509603863794	0.208	0.551	1.0764553966499e-115
Emc7	1.80993815380153e-119	0.258631721901231	0.099	0.34	5.61804802939995e-115
Rabep1	2.87889599183906e-119	0.27729736725529	0.093	0.328	8.93609315866845e-115
Ctss	1.08751921110936e-118	0.84652162812508	0.223	0.104	3.37565963128344e-114
Tm4sf1	1.64137570274554e-118	1.0368537818066	0.165	0.065	5.09483018132215e-114
Snrpb2	2.9318365880979e-118	0.283751155496429	0.114	0.366	9.10042076945589e-114
Lyz2	5.14954278196705e-118	0.92384677616251	0.221	0.105	1.59841807952257e-113
Ahnak	1.46522169303508e-117	1.10212922050679	0.151	0.057	4.54804813518088e-113
Mitf	1.11430934900881e-116	1.07357875452771	0.138	0.049	3.45881621932336e-112
Sh3bgrl3	1.66611803629682e-116	0.253836460011656	0.146	0.422	5.17163038466532e-112
Comt	1.33873176275218e-115	0.31584075678833	0.105	0.347	4.15542339158277e-111
Hras	3.90955254467009e-115	0.256949874810874	0.099	0.334	1.2135251098656e-110
Pbdc1	6.21369928625156e-115	0.289533384066864	0.11	0.354	1.92873225845248e-110
Cetn2	2.45359144153226e-114	0.300551602769432	0.095	0.325	7.61594783451614e-110
Grina	4.52494475820025e-114	0.310935106466015	0.113	0.36	1.40454285294536e-109
Rrbp1	2.28835741205084e-113	0.336088747393584	0.144	0.416	7.10306140700581e-109
Pin4	2.72516907125707e-110	0.391648853563227	0.125	0.377	8.45892479718195e-106
Kctd17	4.45881886979811e-110	0.277103722806131	0.106	0.34	1.38401737718533e-105
Rheb	1.45446561697535e-109	0.331697578037551	0.135	0.396	4.51466127509147e-105
C1qb	1.51639820707736e-109	0.895420546146117	0.215	0.102	4.70690003476813e-105
Cox17	4.50688734985445e-109	0.276988429131878	0.09	0.31	1.39893783339482e-104
Mtap	7.52446715439426e-109	0.256206375444476	0.083	0.297	2.33559460472398e-104
Ost4	4.91153394705841e-108	0.333519346456988	0.16	0.441	1.52454013716693e-103
Eif5	1.01507988561492e-107	0.364285031170327	0.163	0.447	3.15080796494872e-103
Mrpl13	1.55632527033035e-107	0.316816925479013	0.19	0.499	4.83083363910541e-103
Eif6	2.40178973371547e-107	0.303505144661439	0.123	0.368	7.45515533345283e-103
Grb2	7.53914118632278e-106	0.270346265710592	0.085	0.297	2.34014942423459e-101
Ube2d3	1.86466106311956e-105	0.327997419930966	0.214	0.544	5.78790793992313e-101
H2-D1	2.25950199840749e-105	0.460229096442092	0.747	0.949	7.01349420305686e-101
Psmc1	3.34353872932404e-104	0.300091858492274	0.096	0.314	1.03783442158218e-99
Selenom	4.22129059551442e-104	0.337114643629376	0.115	0.35	1.31028860084768e-99
Lmna	7.73521221545695e-103	1.36946786986773	0.404	0.337	2.40100987167784e-98
Lamtor1	9.47591277585495e-103	0.334394958814356	0.121	0.36	2.94132332562538e-98
Tpi1	1.13921842073284e-102	1.30070603649295	0.473	0.472	3.53613397795474e-98
Gnai2	1.23286435758125e-102	0.291482499844395	0.206	0.523	3.8268109659322e-98
Arpc5	2.0622752359532e-102	0.337935413310758	0.112	0.341	6.40130233239873e-98
Rbbp7	3.56878389998682e-102	0.358220039302287	0.203	0.517	1.10775052255591e-97
Tsen34	4.90593785182171e-102	0.292140763077976	0.112	0.34	1.52280310920546e-97
Gbp3	5.38658608367156e-102	0.308140895164137	0.125	0.367	1.67199632037165e-97
Ywhaz	5.62227206351895e-102	0.300608520897773	0.216	0.544	1.74515324851628e-97
H2-Ab1	5.86639905802708e-102	0.881041238894799	0.517	0.526	1.82093026761161e-97
Cdc37	6.83435685685469e-102	0.335123074877942	0.148	0.409	2.1213843683677e-97
Bnip2	2.18241910943801e-101	0.270439573975862	0.085	0.292	6.77422891569558e-97
Hcfc1r1	3.1809255752453e-101	0.262224547706017	0.089	0.298	9.87359298556141e-97
Morf4l2	4.0841494145986e-101	0.279044976760877	0.244	0.599	1.2677199782914e-96
Yy1	6.81572581915567e-101	0.307614894457786	0.092	0.304	2.11560129426592e-96
Ube2a	1.02502885885161e-100	0.262234415849436	0.087	0.294	3.18168957787539e-96
Sap18	1.2244923227379e-100	0.360879978919218	0.146	0.403	3.80082416977845e-96
Psmc6	1.63575816335973e-100	0.3813309290838	0.228	0.566	5.07739333906861e-96
Phb	2.6420895059239e-100	0.259082786248652	0.086	0.292	8.20104582638778e-96
Ufm1	5.36295068422387e-100	0.352380853046188	0.11	0.335	1.66465989238309e-95
Lgals3	5.60187240819812e-100	0.869196713218123	0.136	0.051	1.7388211955047e-95
Lamtor2	2.28449027122459e-99	0.333177498696461	0.207	0.521	7.09105780188112e-95
Taldo1	3.41808029549967e-99	0.320210122674739	0.247	0.603	1.0609721237231e-94
Rap1a	1.69333231726835e-98	0.364248804995839	0.129	0.369	5.25610351280095e-94
Cnbp	2.89075581304316e-98	0.296852173421553	0.25	0.61	8.97290604368598e-94
Rab18	6.48450157765137e-98	0.257307270529311	0.079	0.275	2.01278928970299e-93
Siva1	1.11171819330306e-97	0.353271558967319	0.128	0.365	3.45077327201268e-93
Mkrn1	1.1988983235679e-97	0.251390086124556	0.076	0.269	3.72138039635477e-93
Use1	1.24988487597975e-97	0.338046996694581	0.12	0.35	3.87964265504115e-93
Rab1a	2.25162545538103e-97	0.282557791929066	0.094	0.302	6.98904541350273e-93
1110008F13Rik	3.03677801145971e-97	0.396350263084757	0.147	0.401	9.42615894757095e-93
Bnip3l	5.37653548285946e-97	0.406814145124571	0.147	0.398	1.66887661387958e-92
Rad23a	6.98829849064224e-97	0.27529751551074	0.079	0.273	2.16916785149535e-92
Gtf2e2	1.45637648076468e-96	0.283919191006356	0.1	0.311	4.52059259629356e-92
Cnn3	3.09992841426572e-96	0.34803931185833	0.151	0.407	9.62217779788078e-92
Zfand5	4.84936529294297e-96	0.365591870396994	0.122	0.353	1.5052429869295e-91
H2-K1	3.71702389961924e-95	0.443785786849757	0.752	0.949	1.15376421844181e-90
Sae1	7.06244866791672e-95	0.273728344649153	0.088	0.287	2.19218406652135e-90
Pole4	1.29433759638401e-94	0.262733842923497	0.076	0.266	4.01762389917598e-90
Smim14	5.92971909938462e-94	0.27497697753196	0.076	0.265	1.84058480844899e-89
Insc	1.51366547645904e-93	1.00743610196659	0.14	0.057	4.69841763892887e-89
Pdzd11	2.25494726486268e-93	0.325444581230117	0.088	0.285	6.99935631013376e-89
Psma6	8.11424763814734e-93	0.438611557347771	0.157	0.413	2.51866246688093e-88
Tsc22d4	1.46576681581631e-92	0.351040676974548	0.215	0.527	4.54974019629382e-88
Zfp706	1.74364315449253e-92	0.395092788164773	0.206	0.509	5.41226835154481e-88
Bri3	2.95488785570449e-92	0.384933250470807	0.172	0.441	9.17197190410675e-88
Mtpn	3.02413639429628e-92	0.296053646468429	0.087	0.283	9.38691936789565e-88
Dip2b	3.11686211933648e-92	0.316978330915917	0.086	0.281	9.67474001842045e-88
Ppp1cb	5.05522250388628e-92	0.25317618421816	0.083	0.275	1.5691410652063e-87
Commd6	1.58746177716735e-91	0.31678533021686	0.089	0.286	4.92748135632746e-87
Tpm4	5.78467693834184e-91	0.371465787472139	0.169	0.433	1.79556372166131e-86
Pdia3	7.58045646648166e-91	0.306249272862565	0.259	0.617	2.35297368719591e-86
Actr10	1.29947655593767e-90	0.328161536486351	0.095	0.295	4.03357522963052e-86
Raly	1.37539440102805e-90	0.357366665768106	0.119	0.34	4.26922422079107e-86
Mcts1	2.67524575495531e-90	0.250257814594784	0.068	0.245	8.30396282338128e-86
Papola	4.51121385940487e-90	0.321314631637861	0.09	0.285	1.40028078195927e-85
Ifrd1	2.45261896348012e-89	0.334650009979008	0.102	0.305	7.6129292626423e-85
Fcf1	2.80167925734006e-89	0.301042058731584	0.079	0.263	8.69641241478354e-85
Klhdc2	5.20112684542207e-89	0.298989679127333	0.097	0.296	1.61442977281901e-84
Selenok	4.95433800189047e-88	0.327658377138698	0.241	0.572	1.5378265157868e-83
Nudt4	8.18470093258845e-88	0.292605000496868	0.089	0.281	2.54053116947545e-83
Atp6v1e1	2.10180095044846e-87	0.449139493299797	0.165	0.421	6.52399015019202e-83
Capza2	3.01974985821869e-87	0.409759881886847	0.169	0.427	9.37330355991081e-83
Aprt	5.1463551834019e-87	0.281921710033889	0.289	0.671	1.59742864892795e-82
Hspa8	1.52015871671884e-86	0.369916421782825	0.787	0.981	4.71857265669529e-82
Map1lc3b	3.3552024641129e-86	0.365179601743976	0.25	0.585	1.04145484486064e-81
Gabarap	4.78619441631592e-86	0.273947485234109	0.276	0.639	1.48563474682446e-81
Cycs	6.52439778281264e-86	0.357445444521509	0.259	0.607	2.02517307178504e-81
Aamdc	8.67659107510598e-86	0.298140299548756	0.081	0.263	2.6932138697129e-81
Calu	1.58520302674828e-85	0.347682021656035	0.096	0.291	4.92047019502665e-81
Arpc3	1.75299863450665e-85	0.366297008753684	0.25	0.588	5.44130776150864e-81
Dnajc1	7.82849113752305e-85	0.386619401493131	0.08	0.259	2.42996364908715e-80
Msn	1.00778758033231e-84	0.361401720534157	0.108	0.311	3.12817264935148e-80
Serp1	1.05189677784706e-84	0.386581908213104	0.122	0.336	3.26508759843728e-80
Snx6	4.01601864163628e-84	0.387397633928259	0.095	0.287	1.2465721863639e-79
Fkbp4	1.26702570192695e-83	0.348714491026587	0.256	0.599	3.93284777878124e-79
P4hb	1.69130392057586e-83	0.437664345126087	0.155	0.397	5.24980736946746e-79
Ppp1r2	1.84860047369238e-83	0.354459015648281	0.107	0.307	5.73805587034114e-79
Ybx3	2.27257588727908e-83	0.38835723617714	0.2	0.483	7.05407555411428e-79
Atp6v1d	3.56269541957981e-83	0.301545927517521	0.068	0.236	1.10586065823757e-78
Myo5a	5.66135153966367e-83	0.371821000900264	0.081	0.26	1.7572835179116e-78
Arf5	7.66526371509193e-83	0.332049498971556	0.255	0.598	2.37929785716453e-78
Vdac2	8.24600929286549e-83	0.406195454317104	0.232	0.547	2.55956128450545e-78
Sf3b6	1.31116822909716e-82	0.437428359276427	0.184	0.451	4.06986618311757e-78
Pdha1	1.67857498426097e-82	0.359519875390672	0.098	0.29	5.21029675114605e-78
Smim10l1	3.18309188415454e-82	0.304739289557213	0.071	0.241	9.8803172084157e-78
Kdelr1	1.2670080417761e-81	0.335521080585359	0.09	0.273	3.93279296167302e-77
Glrx5	1.28158799243822e-81	0.457461716548522	0.152	0.388	3.97804912852823e-77
Fundc2	2.47786159370964e-81	0.478113139133815	0.177	0.435	7.69128238687473e-77
Bola3	6.86062150619755e-81	0.382470040878607	0.093	0.278	2.12953691552372e-76
Fam96a	7.21482640676737e-81	0.319507295464241	0.077	0.25	2.23948211666059e-76
Sec31a	5.17413440437852e-80	0.284411097634068	0.068	0.232	1.60605131911909e-75
Mrps6	1.89871650777739e-79	0.270202557083233	0.069	0.232	5.89361604014101e-75
Odc1	1.63963044699886e-78	0.450574082084144	0.123	0.328	5.08941290748445e-74
Slc50a1	1.69783617954191e-78	0.267419049287874	0.056	0.208	5.27008350129809e-74
H2-Aa	1.79077538955536e-78	0.855868766448448	0.488	0.5	5.55856680917984e-74
Idh2	4.02039727742882e-78	0.348576923106964	0.098	0.283	1.2479313149139e-73
Dbnl	4.34207241686253e-78	0.341570667236953	0.086	0.261	1.34777927819413e-73
Tpm3	4.52845873113561e-78	0.442545314936382	0.203	0.48	1.40563359014449e-73
Galk1	3.55158053213457e-77	0.311994702317656	0.083	0.255	1.10241059717457e-72
Etf1	4.45622450604041e-77	0.301156268845381	0.075	0.24	1.38321208667494e-72
Ilk	4.49404767897993e-77	0.296536981534312	0.075	0.239	1.39495239955537e-72
Wls	4.52196204978682e-77	0.406082250007555	0.114	0.31	1.40361702025383e-72
Ntmt1	4.7549373148827e-77	0.269588750757568	0.066	0.224	1.47593254253959e-72
Myl12a	5.81051354334739e-77	0.432394410448676	0.212	0.495	1.80358340385503e-72
Nedd8	7.18751946637281e-77	0.27998653038027	0.31	0.698	2.23100604236212e-72
Commd7	1.24427415609039e-76	0.25477578755501	0.058	0.21	3.86222698050458e-72
Col9a3	2.85100432216431e-76	0.373994371164633	0.099	0.283	8.84951741599803e-72
Rrp7a	2.69061095640095e-75	0.29847166850136	0.075	0.238	8.35165640866854e-71
Arhgdia	7.36484012168096e-75	0.425225953823031	0.232	0.536	2.28604637376977e-70
Prelid3b	7.93758097988077e-75	0.280156533799331	0.071	0.229	2.46382513615499e-70
Cfl2	8.25293109977413e-75	0.459363968582907	0.176	0.422	2.56170981336989e-70
Sdcbp	9.71288286550907e-75	0.332375518045762	0.093	0.268	3.01487884145402e-70
1110008P14Rik	1.4955060270961e-74	0.251004612487242	0.055	0.201	4.64205070810629e-70
Matn2	2.16226976310579e-74	1.06267273547847	0.153	0.074	6.71168534468037e-70
Eif2s1	4.98574132465277e-74	0.434145544131733	0.129	0.332	1.54757410717222e-69
Tspo	7.12192006179754e-74	1.2599474386416	0.428	0.422	2.21064398718196e-69
Rab10	7.86260300837415e-74	0.376340821605674	0.101	0.282	2.44055197379934e-69
Sox10	8.37037994484732e-74	0.370865679359814	0.109	0.296	2.59816593488061e-69
Arf1	1.05846202045276e-73	0.416368487803676	0.225	0.518	3.28546611148536e-69
Polr1d	1.3554930911275e-73	0.366726505400245	0.269	0.607	4.20745055485977e-69
Eif2s3x	1.81028727047863e-73	0.282114067564493	0.067	0.221	5.61913168756566e-69
Gatad1	3.62082291361264e-73	0.430779139308892	0.121	0.316	1.12390343238536e-68
Dad1	1.05054190010924e-72	0.427042778807074	0.253	0.573	3.26088205793907e-68
Josd2	1.37540184276351e-72	0.486589170522576	0.126	0.325	4.26924731993793e-68
Kdelr2	1.48638801414876e-72	0.435667093754468	0.121	0.316	4.61374839591775e-68
3830403N18Rik	3.373197427701e-72	0.42690818617923	0.122	0.317	1.04704048155839e-67
Cnih1	3.38447276511214e-72	0.413066040491073	0.107	0.29	1.05054034629081e-67
Dazap2	3.81708457512764e-72	0.372591200642336	0.108	0.291	1.18482305211962e-67
Hif1a	6.87936204034087e-72	0.300764940565822	0.065	0.216	2.13535397732181e-67
Tmed2	7.63214518206385e-72	0.47485827623312	0.199	0.464	2.36901786451262e-67
Gorasp2	3.69636211309151e-71	0.291672808243732	0.06	0.206	1.14735079990361e-66
Id3	6.59364726362996e-71	0.345817604907548	0.183	0.424	2.04666811063074e-66
Plin3	1.25962583538496e-70	0.394381254341914	0.115	0.302	3.9098785930349e-66
Spcs1	1.84678492319654e-70	0.437335648284592	0.246	0.556	5.73242040160207e-66
Nbdy	2.65391027385041e-70	0.313441486173616	0.072	0.225	8.23773749003168e-66
Akr1a1	3.45308168374385e-70	0.308751771873456	0.301	0.669	1.07183655463409e-65
Mapre1	2.06033680239908e-69	0.482002292155485	0.166	0.393	6.39528543464674e-65
Rab34	4.5668920987628e-69	0.269711557315879	0.059	0.202	1.41756330745597e-64
Xaf1	4.9975753228366e-69	0.399565340767337	0.108	0.287	1.55124738020848e-64
Ap3s1	7.61144569041448e-69	0.253300354382378	0.051	0.187	2.36259274230466e-64
Pgrmc1	2.55276330199985e-68	0.403806580889456	0.102	0.276	7.92377728940752e-64
Capzb	4.19918155915407e-68	0.499816749427125	0.177	0.412	1.30342595596142e-63
H2-T22	1.90210935084158e-67	0.428055025127847	0.229	0.515	5.90414742501228e-63
Clic4	2.41184042720668e-67	0.283552197275766	0.07	0.218	7.48635268604955e-63
Chmp4b	4.223345771991e-67	0.472048988411912	0.151	0.363	1.31092652762601e-62
Eif4ebp1	6.85265202498378e-67	0.422776634154668	0.237	0.526	2.12706318855496e-62
Mgll	1.8397457912198e-66	1.41908022447349	0.396	0.383	5.71057093594626e-62
Vdac1	4.20788477376703e-66	0.457187350498173	0.241	0.538	1.30612743377728e-61
Msmo1	7.9122930292897e-66	0.250744638110822	0.06	0.197	2.45597575629152e-61
Ebp	8.24015635158547e-66	0.368697723939293	0.086	0.243	2.55774453153213e-61
Pkm	1.26351232063483e-65	0.870285147227184	0.548	0.726	3.92194224325052e-61
Tagln2	1.47148487436926e-65	0.362745697459731	0.165	0.385	4.56748905004218e-61
Pdia6	1.72173710851567e-65	0.535024422405309	0.211	0.476	5.34427198483263e-61
Asah1	7.18506078654774e-65	0.265231711871423	0.059	0.195	2.23024286814442e-60
Atp6v1b2	8.00011862423163e-65	0.360054346579139	0.079	0.23	2.4832368209615e-60
Rtl8a	1.00675839961357e-64	0.353328909776553	0.091	0.251	3.12497807240053e-60
Cops2	2.17057428297781e-64	0.31917582108969	0.071	0.215	6.73746257436313e-60
Trappc6b	4.52102447828402e-64	0.254441077450138	0.054	0.185	1.40332599805936e-59
Zc3h14	4.95430284406659e-64	0.334780843979274	0.069	0.211	1.53781560279827e-59
Ostf1	8.94754268083028e-64	0.321823642258506	0.074	0.219	2.77731724812972e-59
Isg15	1.85683719654537e-63	0.439318950850973	0.196	0.437	5.76362265807684e-59
Scp2	5.49011874744135e-63	0.525308900339411	0.189	0.427	1.70413285920579e-58
Rhoa	1.87375598873544e-62	0.443832705185435	0.265	0.581	5.81613858903479e-58
Bcap31	6.86921393512998e-62	0.562754339567201	0.179	0.405	2.13220400546435e-57
App	1.43333932090904e-61	0.348727639434705	0.077	0.221	4.44908525210166e-57
Slc39a1	1.6190319394215e-61	0.313844510648986	0.079	0.224	5.02547513996434e-57
Syngr1	2.56583613357046e-61	0.507603892094101	0.13	0.314	7.96435535860272e-57
Msrb1	2.6255680440774e-61	0.280139273814226	0.061	0.193	8.14976320881624e-57
Psme4	7.64450333351883e-61	0.332941362260085	0.07	0.208	2.37285383472425e-56
Arf4	8.7049209466847e-61	0.489760500884768	0.231	0.507	2.70200746185093e-56
Wsb2	1.08220570791101e-60	0.254812743332702	0.056	0.183	3.35916651735577e-56
Atp6v1f	1.14266517293192e-60	0.432166458663139	0.27	0.583	3.54683269678069e-56
Dynlrb1	1.17194627625175e-60	0.498889628781815	0.238	0.519	3.63772124148542e-56
Sra1	2.57640019970769e-60	0.402597726338592	0.079	0.222	7.99714621989268e-56
Cers2	2.715912232785e-60	0.399085888436231	0.091	0.243	8.43019157056465e-56
Cd47	4.1688475348305e-60	0.361158428831134	0.072	0.211	1.29401027481139e-55
H2afj	4.97368429654301e-60	0.441126648755088	0.27	0.584	1.54383160564695e-55
Ghitm	6.07039433510517e-60	0.496360756337188	0.124	0.301	1.88425040161665e-55
Cyb5b	9.61693983345869e-60	0.3790392683522	0.083	0.229	2.98509812430558e-55
Pcbp1	2.31742855718316e-59	0.428774487272182	0.275	0.596	7.19329824149654e-55
Rtraf	2.6636430650852e-59	0.338064455021414	0.308	0.663	8.26794807402447e-55
Rps4x	4.44187459893603e-59	0.255178637940321	0.894	0.997	1.37875787550974e-54
Morf4l1	6.27770900759591e-59	0.362899471198288	0.305	0.655	1.94860087595777e-54
Eif1ax	1.79903023826913e-58	0.495036593215173	0.258	0.556	5.58418985958738e-54
Lta4h	6.39792633378745e-58	0.296713042337836	0.065	0.195	1.98591633400762e-53
Ppfibp1	7.71000943879507e-58	0.332898239361379	0.079	0.219	2.39318692980199e-53
Esd	8.2769400540497e-58	0.524846813124081	0.21	0.456	2.56916219277703e-53
Retreg1	1.34616586176963e-57	0.299191526310436	0.059	0.185	4.17849883493292e-53
Them6	1.51875207416052e-57	0.286507112229446	0.056	0.18	4.71420643819426e-53
Pdrg1	3.32867977432631e-57	0.287755005754802	0.06	0.185	1.03322220195089e-52
Psme2	3.75516535566993e-57	0.40729871801842	0.285	0.609	1.16560332639995e-52
Prrx1	1.37004844561745e-56	0.346857853065038	0.074	0.209	4.25263037519657e-52
Rabac1	1.49929839852339e-56	0.495110810139222	0.148	0.339	4.65382222901661e-52
Ppib	2.21860847976758e-56	0.255251135996383	0.348	0.742	6.88656072119855e-52
Dld	3.5361537962066e-56	0.28525611506834	0.058	0.18	1.09762213834253e-51
H2-T23	3.95732824764771e-56	0.475344020898799	0.258	0.553	1.22835468806985e-51
Tst	7.11849774506518e-56	0.501571456914519	0.23	0.495	2.20958170006823e-51
Fam162a	3.89135797337385e-55	0.516192662118821	0.183	0.4	1.20787751493524e-50
Rest	7.97223957159823e-55	0.28870134454105	0.049	0.162	2.47458316302409e-50
Plp1	9.26210325856343e-55	1.09231062982371	0.206	0.132	2.87495685145809e-50
Bet1	9.94503230459072e-55	0.349182095028175	0.066	0.191	3.08693802734496e-50
Atp6v1g1	2.1322016907355e-54	0.304464266165139	0.331	0.701	6.61835404804301e-50
Gpx1	3.64768468211989e-54	0.548061621730507	0.203	0.438	1.13224132533001e-49
Btg1	4.50225249276572e-54	0.47219008689071	0.171	0.375	1.39749917375448e-49
Gemin7	4.71938783389504e-54	0.27071159277259	0.046	0.157	1.46489798364102e-49
Apoe	4.93542371366694e-54	0.451563845850716	0.631	0.862	1.53195552072222e-49
Mbp	1.24820350377578e-53	1.16577119652542	0.358	0.33	3.87442367572002e-49
Adam10	1.599500191185e-53	0.25470660547519	0.053	0.169	4.96484859343822e-49
Derl1	1.66161589700211e-53	0.434114848807217	0.094	0.239	5.15765574429456e-49
Myh9	3.00513843217656e-53	0.326627412620819	0.066	0.189	9.32794969347604e-49
Ldha	5.96469965727605e-53	0.826170996645013	0.538	0.725	1.85144277361849e-48
Ctnna1	7.7530739247913e-53	0.369018270101758	0.078	0.21	2.40655414625522e-48
Impa1	8.94559753504679e-53	0.286037393416119	0.056	0.172	2.77671347487852e-48
Ube2m	9.66821891400914e-53	0.547834814364031	0.195	0.42	3.00101515090844e-48
Atf4	4.40945652035162e-52	0.556646522038762	0.185	0.399	1.36869530391714e-47
Gpi1	6.13535858311261e-52	0.537544471270816	0.215	0.458	1.90441530419815e-47
Mid1ip1	1.51395891857687e-51	0.311665062293355	0.072	0.197	4.69932848326262e-47
Aldh2	5.09011508081471e-51	0.446339128451179	0.114	0.268	1.57997172108489e-46
Sdhd	5.98519708846238e-51	0.461240505015717	0.104	0.251	1.85780517625872e-46
Snx2	6.39336753255548e-51	0.285186887166228	0.05	0.159	1.98450128210522e-46
Ddit4	3.151479339901e-50	0.358667913047804	0.077	0.203	9.7821918710527e-46
Sqstm1	6.39817030922323e-50	0.531773029716581	0.134	0.301	1.98599206398289e-45
Mvb12a	1.5411668348546e-48	0.531542160857226	0.124	0.281	4.78378185538869e-44
Poc1a	1.61504961760609e-48	0.996791325482147	0.133	0.071	5.01311401304929e-44
Psmd10	2.34151318626229e-48	0.414798715906471	0.071	0.19	7.26805693015816e-44
Cisd3	3.58508306319836e-48	0.284479758586818	0.054	0.162	1.11280978281677e-43
C1qc	1.61993174116023e-47	0.716526890749114	0.144	0.078	5.02826812456137e-43
Ech1	3.29292062650491e-47	0.365263650888405	0.068	0.184	1.02212256246712e-42
Lrrc8b	3.66669769266871e-47	0.276436287468347	0.045	0.145	1.13814296380437e-42
Rps27l	6.48856807696219e-47	0.302431645209916	0.363	0.751	2.01405153108906e-42
Usp39	7.27118543771308e-47	0.408196694456793	0.075	0.195	2.25697595986614e-42
Cd81	8.07570268008881e-47	0.407983335223933	0.308	0.638	2.50669811189957e-42
H2-M3	8.32576205349915e-47	0.250685380319578	0.042	0.139	2.58431654140614e-42
Max	1.6866802637743e-46	0.28655073508174	0.051	0.154	5.23545553875543e-42
Gbp2	2.3504953823856e-46	0.437589331067561	0.234	0.477	7.29593766692491e-42
H2-DMb1	2.59504647016151e-46	0.358783063705029	0.1	0.235	8.05502424338134e-42
Rnh1	1.35392382684229e-45	0.323963914718261	0.063	0.173	4.20257955851847e-41
Serpinb6a	1.62966097225599e-45	0.315557934270505	0.053	0.155	5.05846765788259e-41
Ctsl	3.54702431467464e-45	0.497810754658573	0.136	0.295	1.10099634727501e-40
Rtl8b	9.51798039264398e-45	0.324328838185719	0.059	0.165	2.95438111387669e-40
Surf4	4.06852454783978e-44	0.418826754797851	0.08	0.198	1.26287001964947e-39
Fdps	5.72184611155373e-44	0.538390719804309	0.153	0.324	1.77606103302628e-39
Hadh	1.01104097013766e-43	0.41172473252141	0.079	0.196	3.1382711713073e-39
Psma3	1.20221670989097e-43	0.510529891615488	0.292	0.599	3.73168066750156e-39
Abhd12	2.03660590131203e-43	0.303353628850757	0.052	0.152	6.32162471767253e-39
Fcer1g	4.26713753670761e-43	0.677459850422411	0.126	0.067	1.32451949139404e-38
Fabp5	9.49141445136611e-43	0.706874441282361	0.563	0.803	2.94613504570404e-38
Iqgap1	9.91294018666688e-43	0.408314584509364	0.075	0.188	3.0769766339414e-38
Spg21	1.37766542163649e-42	0.361127672728182	0.063	0.168	4.27627346875968e-38
Tmem158	5.29557433608945e-42	0.394963369260103	0.077	0.189	1.64374627392217e-37
Azin1	1.01193234934918e-41	0.607172022196853	0.167	0.344	3.14103801237984e-37
Trim2	1.05583346860779e-41	0.262957050789195	0.046	0.137	3.27730708655859e-37
Arl6ip5	1.66376129207842e-41	0.405021661444516	0.075	0.186	5.16431505061142e-37
Cav2	3.12859211401983e-41	0.36216717351188	0.066	0.171	9.71114992191755e-37
Cttn	3.26610867728492e-41	0.408461267576232	0.076	0.187	1.01380013342924e-36
Gpc1	3.34147624982157e-41	0.321723019783167	0.06	0.161	1.03719422794462e-36
Timp2	6.81008500825674e-41	0.625776323214294	0.173	0.354	2.11385038656289e-36
Cadm1	7.42316649378303e-41	0.351847818527214	0.058	0.156	2.30415087967025e-36
Sdc2	1.10723302600401e-40	0.27337551937353	0.047	0.138	3.43685131271644e-36
Pdk3	1.89460194862621e-40	0.295295502800083	0.051	0.144	5.88084444853574e-36
Mpzl1	2.2458924165352e-40	0.425198640819154	0.08	0.193	6.97125006092527e-36
Serinc3	4.75190135834244e-40	0.267655418476495	0.05	0.142	1.47499018162949e-35
Nampt	1.07208571907043e-39	0.386549010086754	0.074	0.18	3.3277540719946e-35
Plin2	1.65988197390752e-39	1.21747745299525	0.283	0.244	5.15227364700894e-35
Ctsb	1.76072290794948e-39	1.10769291052658	0.282	0.239	5.46528390627519e-35
Gas7	3.47638320579645e-39	0.538877378162825	0.123	0.261	1.07906934707922e-34
Lix1l	6.81284788362224e-39	0.424408426338572	0.083	0.193	2.11470798307634e-34
Ywhaq	1.50983777244359e-38	0.603518052521083	0.214	0.426	4.6865364456649e-34
Lamp2	1.9201064876212e-38	0.609954191555441	0.163	0.33	5.96001053757621e-34
2010107E04Rik	3.25777727476768e-38	0.472928476791288	0.299	0.596	1.01121406608789e-33
Nudt9	5.98732215824592e-38	0.374013225140718	0.07	0.171	1.85846479791953e-33
Ss18l2	6.41881999061535e-38	0.605670950079731	0.172	0.346	1.992401725087e-33
Lgals3bp	6.68448972207658e-38	0.282671619638856	0.048	0.135	2.07486560973257e-33
Iigp1	1.11701942039326e-37	0.47306289063548	0.199	0.391	3.46722828090069e-33
Ldhb	1.80096416830569e-37	0.597372438085425	0.18	0.359	5.59019277842087e-33
Nfkbia	3.16688552520565e-37	0.341565774355656	0.07	0.17	9.83001267023833e-33
Nedd4	3.72295323147548e-37	0.377257716234631	0.367	0.74	1.15560468304999e-32
Gnas	6.04995703879189e-37	0.627665732435461	0.558	0.805	1.877906664841e-32
Nfs1	1.19511018061014e-36	0.328999754388187	0.063	0.158	3.70962200061387e-32
Synj2bp	3.08993305263269e-36	0.285888519016102	0.043	0.124	9.59115219537187e-32
Vat1	3.19625409095892e-36	0.35750909584564	0.063	0.158	9.92117269833649e-32
Abhd8	7.07176345374517e-36	0.43128660715739	0.084	0.191	2.1950753760425e-31
Padi2	1.97671057193819e-35	0.52462191271376	0.117	0.245	6.13570961529615e-31
Rcn3	2.19382402192818e-35	0.566167236160766	0.126	0.26	6.80962976406507e-31
Rpl36al	4.85527673435272e-35	0.578284292288632	0.285	0.562	1.50707789834308e-30
Tceal8	5.10454876574221e-35	0.304194052038121	0.063	0.154	1.58445193688638e-30
Sulf2	5.46440497859819e-35	0.282242123867514	0.052	0.137	1.69615130535688e-30
Litaf	5.96885801061313e-35	0.534441066467537	0.121	0.25	1.85273352649432e-30
Psap	3.07088116192303e-34	0.562303088986479	0.228	0.439	9.5320151266091e-30
Tsc22d3	4.17038085660102e-34	0.334854645941595	0.058	0.146	1.29448621788896e-29
Aga	6.6611612220206e-34	0.336688207418432	0.053	0.138	2.06762444331519e-29
Zbtb38	8.09628019640289e-34	0.47436009130173	0.093	0.201	2.51308537296346e-29
Plekha3	9.45699379237742e-34	0.264876453815384	0.038	0.112	2.93545087315395e-29
Gng5	1.32828596753476e-33	0.341437527177034	0.372	0.737	4.12299964322788e-29
Mbnl2	1.47435957290245e-33	0.585121713127287	0.147	0.29	4.57641211428919e-29
Bgn	1.81809055225507e-33	0.554355735037547	0.217	0.417	5.64335307419974e-29
Fkbp7	2.88092877106961e-33	0.349868080525628	0.053	0.136	8.94240290540007e-29
Il18	3.99221741051281e-33	0.285501513803311	0.041	0.117	1.23918428422318e-28
H2-Eb1	9.527489156315e-33	0.793301069022998	0.433	0.496	2.95733263412017e-28
Dynlt3	1.35375426149773e-32	0.504229817710629	0.094	0.2	4.20205322768894e-28
Creb3l2	1.97471308858174e-32	0.26016878101294	0.045	0.122	6.12950942695771e-28
Setd3	6.83449004905337e-32	0.278285637873558	0.04	0.112	2.12142571122616e-27
Cpne8	1.61517041192838e-31	0.436575578784918	0.073	0.165	5.01348895862569e-27
Ifit3	4.13304447019161e-31	0.430950873949133	0.085	0.183	1.28289700354748e-26
Zbp1	4.39372461595691e-31	0.494852479009538	0.091	0.194	1.36381212079303e-26
Nrcam	4.45873330903434e-31	0.445167502442428	0.071	0.161	1.38399081912426e-26
Eif2s2	5.48929638287176e-31	0.358260350902761	0.41	0.793	1.70387759724339e-26
Dab2ip	1.455919581465e-30	0.302862486884548	0.046	0.12	4.51917438086737e-26
Atox1	2.10334940241491e-30	0.494654114708083	0.308	0.593	6.52879654509588e-26
Emp1	4.96896722199628e-30	0.282215135086508	0.052	0.129	1.54236742570764e-25
Acaa2	2.31333136144185e-29	0.334562593210742	0.053	0.129	7.1805805459155e-25
Oat	3.64774977289957e-29	0.599755613050546	0.135	0.262	1.13226152950803e-24
Tspan2	3.67625920997849e-29	0.386128428121874	0.066	0.15	1.14111085877732e-24
Mapk3	6.39560112921133e-29	0.473197901028526	0.08	0.171	1.9851945905072e-24
Cdkn2a	1.03250471095498e-28	0.496851559429325	0.341	0.665	3.20489462280427e-24
Akt1	2.91116969799058e-28	0.504959897024891	0.102	0.205	9.03627074256276e-24
Ahsa1	8.39832387419556e-28	0.561551049276821	0.111	0.219	2.6068397305503e-23
Pnp	8.45050504625295e-28	0.330839258675997	0.059	0.136	2.62303676635692e-23
Hspb2	8.66716171989826e-28	0.34972635081201	0.056	0.131	2.69028699785642e-23
Tuba1c	4.24149345937261e-27	0.283336761654657	0.056	0.131	1.31655956978926e-22
Fkbp11	4.28377432096738e-27	0.362321099394871	0.054	0.126	1.32968354922827e-22
Ctsa	5.65395020860447e-27	0.34000837848589	0.055	0.128	1.75498614475083e-22
Higd1a	7.25069598489176e-27	0.707197954439429	0.224	0.416	2.2506160337104e-22
Cd52	4.34045778424101e-26	0.664355462366769	0.11	0.066	1.34727809622841e-21
Gnb4	4.65645085907725e-26	0.615893650016816	0.116	0.222	1.44536234665758e-21
Map2k3	8.15802863177866e-26	0.32372220023517	0.049	0.116	2.5322520873041e-21
Mbd2	1.11779435033971e-25	0.365131092723241	0.057	0.13	3.46963366345447e-21
Sparcl1	2.00561868431366e-25	0.472969620490705	0.134	0.25	6.2254403961096e-21
Gnpnat1	3.9233385696902e-25	0.345004743909317	0.048	0.113	1.21780429203184e-20
Lzts2	1.36371309240874e-24	0.295117590026731	0.042	0.104	4.23296543883674e-20
Tax1bp3	1.68723752720714e-24	0.331499276990078	0.046	0.11	5.23718528445095e-20
Lrrc8c	2.81470286346068e-24	0.313017417122719	0.044	0.106	8.73683768818196e-20
Tex264	1.60488282046569e-23	0.289892953377502	0.042	0.102	4.98155627472551e-19
Hprt	3.16520261079274e-23	0.597605464735251	0.119	0.222	9.82478890390068e-19
Ucp2	5.27829220906817e-22	0.365175637261616	0.065	0.135	1.63838190169476e-17
Rhog	7.45379402954244e-21	0.38473184450154	0.053	0.113	2.31365766676997e-16
Cebpb	7.52280570044493e-21	0.488268139503685	0.102	0.188	2.33507888941811e-16
Arpc1b	1.46813563138546e-20	1.07582706888357	0.324	0.344	4.55709299982048e-16
Lamp1	3.13564547402499e-20	0.658695112904867	0.291	0.528	9.73304355137356e-16
Atf3	3.61406669654978e-20	0.882244041165519	0.156	0.117	1.12180630260905e-15
Rpl35	8.86647833421595e-20	0.310581321352778	0.655	0.918	2.75215487494063e-15
Cotl1	1.01928587395967e-19	0.452599224743401	0.086	0.161	3.1638633527708e-15
Gstm1	2.27224468450585e-19	0.54867997643323	0.104	0.188	7.05304750070616e-15
Alg6	5.59840612322109e-19	0.431921231252335	0.065	0.128	1.73774526064783e-14
Selenof	6.31525154089385e-19	0.413161601016551	0.39	0.741	1.96025407829345e-14
Itgb3bp	7.1780868177729e-19	0.793784978009241	0.16	0.279	2.22807814823671e-14
Plp2	1.79179516161915e-18	0.462286767538705	0.077	0.144	5.56173218166584e-14
Nav2	1.91588329524547e-18	0.369268178635775	0.05	0.105	5.94690174844194e-14
Rpl27	3.46459824723842e-18	0.2835384133518	0.443	0.835	1.0754112959428e-13
Cyr61	5.72404722932204e-18	0.364453094371896	0.077	0.143	1.77674425998156e-13
Lars2	8.39393328516569e-18	0.537376050402506	0.139	0.238	2.60547689171543e-13
Ifitm2	1.43185004426195e-17	0.906210129085309	0.139	0.104	4.4444625373891e-13
Col11a1	4.23084712383458e-17	0.522466162095671	0.117	0.2	1.31325494723825e-12
Mt1	6.90566280636674e-17	0.280671075673103	0.432	0.774	2.14351773509623e-12
Crip2	9.49439837025294e-17	0.692099183816383	0.173	0.292	2.94706125412651e-12
Atf5	1.00365082956383e-16	0.401367730885084	0.065	0.124	3.11533217496612e-12
Mtmr2	1.84603458627252e-16	0.438498749854723	0.067	0.126	5.73009135578991e-12
Id2	2.87525688606246e-16	0.434875030394752	0.079	0.143	8.92479737433789e-12
Eno1	3.703668506112e-16	0.802192394564119	0.464	0.665	1.14961870429716e-11
Sorbs1	8.62964999138198e-16	0.531016141755548	0.083	0.148	2.67864335732497e-11
Fn1	1.14611113745046e-15	0.466804359218847	0.11	0.076	3.55752897064621e-11
Gpx4	1.32918635455475e-15	0.471752414416809	0.376	0.697	4.12579444453795e-11
Rnf181	3.19220528393529e-15	0.378163493874288	0.052	0.102	9.90860520133514e-11
Itm2b	3.921988524872e-15	0.42215324052627	0.401	0.736	1.21738523812027e-10
Napa	5.3459001776201e-15	0.577420227109975	0.101	0.173	1.65936741513328e-10
Cd200	3.19458642883845e-14	0.426320985689746	0.055	0.104	9.91599627511456e-10
Ctsz	3.76417571033749e-14	0.682638365033545	0.193	0.317	1.16840014048876e-09
Actn4	1.41046315818105e-13	0.619919368579777	0.11	0.183	4.37807764299398e-09
Lbh	4.65033191225102e-13	0.746504569639778	0.235	0.391	1.44346302556272e-08
Nupr1	8.57605941202629e-13	0.406131857043396	0.063	0.112	2.66200884149296e-08
Pcolce2	9.99320509980816e-13	0.613425155198751	0.096	0.16	3.10189086298045e-08
Ubc	2.1293684737897e-12	0.551590946499261	0.531	0.824	6.60955974264323e-08
Capns1	4.57156795125662e-12	0.784243976262193	0.219	0.358	1.41901469207005e-07
Tsc22d1	4.79377770222198e-12	0.748681458924091	0.272	0.459	1.4879885987697e-07
Cd151	9.27521476930616e-12	0.43771156787528	0.063	0.109	2.87902666439263e-07
Rbm3	2.44782816509486e-11	0.342612721734676	0.425	0.779	7.59805862445444e-07
Serf2	2.88642194194605e-11	0.457870854602649	0.549	0.845	8.95945370780053e-07
Pgam1	1.8713071234589e-10	0.954423575864682	0.408	0.562	5.80853731121642e-06
Acot1	4.03242144306273e-10	0.731942250444091	0.159	0.248	1.25166361592667e-05
Gpnmb	6.51657020793305e-10	0.947818101950007	0.184	0.171	2.02274339254242e-05
Ugp2	6.84481208497151e-10	0.76806782725614	0.159	0.248	2.12462967117516e-05
Grn	1.4705336451454e-09	0.537399430327611	0.102	0.159	4.56453643453131e-05
Ccl5	1.87911528870872e-09	0.70205190926575	0.125	0.102	5.83277385615185e-05
Fxyd1	3.29660665703152e-09	0.815203007148507	0.121	0.099	0.000102326670634258
Laptm4a	5.10276050354946e-09	0.785896719299279	0.282	0.464	0.000158389686030175
Rhou	1.27647832468287e-08	0.516156524688074	0.071	0.112	0.000396218871981563
Itm2a	1.77918705223872e-08	0.549018617774537	0.078	0.121	0.000552259661014899
Erh	2.74328297778325e-08	0.812571066719991	0.23	0.361	0.000851515036303922
Shisa5	2.99724651041577e-08	0.461032256186303	0.064	0.102	0.000930345316833055
Cxcl10	1.02575376504679e-07	0.519896698547463	0.293	0.453	0.00318393968670523
Phlda3	2.64656837490259e-07	0.525275475803778	0.078	0.117	0.00821494823569764
Ifitm3	2.79510902489672e-07	0.499679824119127	0.501	0.738	0.00867601841327943
Rhoc	3.94983159551086e-07	0.778989126206012	0.185	0.278	0.0122602772724657
2310022B05Rik	5.23699544296404e-07	0.591933052516432	0.096	0.142	0.0162556338549604

## Sheet: DEG_c8
	p_val	avg_logFC	pct.1	pct.2	p_val_adj
Malat1	0	1.44840073146667	1	0.994	0
Hjurp	0	1.38807134635142	0.888	0.352	0
Gm42047	0	1.33332888399958	0.769	0.229	0
Top2a	0	1.19562245248348	0.991	0.674	0
Kcnq1ot1	0	1.15295625322308	0.772	0.278	0
Neat1	0	1.10136909009442	0.81	0.37	0
Cenpf	0	1.08626654858154	0.944	0.576	0
Prpf4b	0	1.02146460098074	0.969	0.637	0
Atad2	0	1.01723093199966	0.76	0.324	0
Sf3b3	0	1.01585539076397	0.834	0.391	0
Mki67	0	0.969355687796924	0.856	0.393	0
Gm26625	0	0.920544750682745	0.468	0.054	0
Gm26699	0	0.916522524570561	0.563	0.149	0
Pde10a	0	0.897832869488384	0.502	0.152	0
BC005561	0	0.891602882396602	0.715	0.295	0
Gm26518	0	0.890143328486321	0.574	0.161	0
Knl1	0	0.880580621938926	0.643	0.182	0
Kif4	0	0.880270497076421	0.632	0.172	0
Ddx50	0	0.865299919462985	0.821	0.42	0
Brinp3	0	0.863239539167245	0.725	0.333	0
Aspm	0	0.857761994608826	0.576	0.179	0
Tmem108	0	0.856689023135867	0.509	0.217	0
AC149090.1	0	0.845335901688919	0.815	0.425	0
Ttc14	0	0.837929937127675	0.701	0.306	0
D10Wsu102e	0	0.836369707966737	0.666	0.289	0
Tra2a	0	0.826496487665378	0.801	0.428	0
Zcchc7	0	0.824483657005225	0.729	0.335	0
Gm26917	0	0.815093607991808	0.589	0.206	0
Ncapd3	0	0.798596911296418	0.544	0.161	0
Kif15	0	0.796670397448155	0.502	0.116	0
Cenpe	0	0.796300196465518	0.716	0.298	0
R3hdm1	0	0.767593433271338	0.702	0.348	0
Csmd3	0	0.766923415842014	0.532	0.191	0
Gria2	0	0.756680065660767	0.626	0.292	0
Ahi1	0	0.742857121511322	0.803	0.443	0
Dtl	0	0.7423884746178	0.519	0.176	0
Fubp1	0	0.726452315992039	0.879	0.554	0
Phykpl	0	0.726284973879696	0.537	0.188	0
Ncapd2	0	0.721192238369993	0.568	0.188	0
Kif23	0	0.717046856556037	0.474	0.124	0
Tnrc6c	0	0.716808006490903	0.748	0.387	0
Taf1d	0	0.696864823818757	0.747	0.403	0
Mycbp2	0	0.689937174945961	0.724	0.372	0
Cspp1	0	0.688269683874647	0.545	0.209	0
Rccd1	0	0.684363298708844	0.434	0.104	0
Plk4	0	0.682146813166388	0.555	0.197	0
Lrp1b	0	0.675269110351897	0.456	0.166	0
Nrxn1	0	0.668523715354982	0.63	0.319	0
E2f3	0	0.666662168011336	0.518	0.193	0
Bora	0	0.666115322202131	0.408	0.09	0
Ppwd1	0	0.662183492158443	0.497	0.177	0
Pnisr	0	0.662158424917622	0.758	0.429	0
Luc7l2	0	0.657955026983732	0.797	0.483	0
Prc1	0	0.65472490862658	0.812	0.421	0
Smc2	0	0.654551907282357	0.863	0.488	0
Pcdh7	0	0.652759128095545	0.657	0.324	0
Klf10	0	0.650345972820104	0.444	0.17	0
Slc38a2	0	0.648531462006749	0.846	0.544	0
Cdk12	0	0.638329707384636	0.625	0.295	0
Ascc3	0	0.638102748202121	0.495	0.185	0
Opcml	0	0.636407327989851	0.582	0.29	0
Pkn2	0	0.635023315143273	0.697	0.366	0
Sox6	0	0.629641265022411	0.728	0.417	0
Igf2bp3	0	0.628401514092289	0.397	0.112	0
Mdm4	0	0.622914583670405	0.491	0.19	0
Adgrl3	0	0.61943035003611	0.592	0.288	0
Troap	0	0.615694837967171	0.411	0.109	0
Nktr	0	0.615527659058326	0.629	0.322	0
Alkbh1	0	0.614368631865443	0.446	0.171	0
Srrm2	0	0.610679416152003	0.96	0.755	0
Gnl3	0	0.604560557329943	0.741	0.428	0
Pola1	0	0.603617502484524	0.486	0.184	0
Cttnbp2	0	0.601988629377561	0.545	0.248	0
Kif20b	0	0.601730309235087	0.476	0.158	0
Negr1	0	0.601432679323558	0.459	0.171	0
Chd7	0	0.600202217893761	0.714	0.382	0
Hivep2	0	0.598911104264072	0.452	0.166	0
Kif18a	0	0.597802633809994	0.447	0.142	0
Zbtb20	0	0.597005656934438	0.842	0.511	0
Ank2	0	0.595238880433012	0.545	0.25	0
Neil3	0	0.593460699088485	0.348	0.077	0
Zcchc11	0	0.592725714409397	0.657	0.351	0
Gpatch8	0	0.592636566776305	0.628	0.315	0
Rbm4b	0	0.592177822027302	0.433	0.166	0
Ankrd28	0	0.586544256245129	0.62	0.336	0
Ankrd11	0	0.586101974814135	0.884	0.583	0
Ranbp2	0	0.585731297263474	0.533	0.239	0
Rbm26	0	0.580669701551328	0.612	0.318	0
Map1s	0	0.578951701861844	0.49	0.215	0
Wee1	0	0.576540589445195	0.386	0.102	0
Il1rapl1	0	0.575847885169529	0.382	0.1	0
Cdca2	0	0.575732487675159	0.412	0.118	0
Ptprz1	0	0.570334815320491	0.988	0.82	0
Bclaf1	0	0.570293020672771	0.746	0.463	0
Ints2	0	0.569041515254709	0.371	0.113	0
Phf20l1	0	0.567383681980465	0.639	0.335	0
Ckap5	0	0.566264742281102	0.728	0.435	0
Adgrb3	0	0.565095616536872	0.413	0.14	0
Esco2	0	0.563220138274733	0.457	0.155	0
Rev3l	0	0.563048469329688	0.511	0.223	0
Nsd3	0	0.56152751082966	0.561	0.286	0
Raph1	0	0.561058254989292	0.468	0.204	0
Atad5	0	0.559421323226926	0.434	0.154	0
Ddx21	0	0.557747122807278	0.863	0.554	0
Jmjd1c	0	0.557350208367397	0.68	0.388	0
Zfp644	0	0.556460605459203	0.557	0.28	0
Brd8	0	0.555793814045259	0.535	0.259	0
Arhgap11a	0	0.554128663962315	0.443	0.14	0
Ccnl2	0	0.552006022852612	0.582	0.302	0
Atp13a3	0	0.551552022445155	0.522	0.23	0
Phip	0	0.549079014085941	0.554	0.275	0
Nfib	0	0.545596860654339	0.894	0.612	0
Diaph3	0	0.542346489600224	0.384	0.121	0
Ttc19	0	0.541972462988075	0.447	0.188	0
Clspn	0	0.534359371536873	0.475	0.198	0
Tra2b	0	0.533126785518612	0.758	0.463	0
Nsd2	0	0.532083694960865	0.611	0.322	0
Rbm5	0	0.531553567154978	0.549	0.274	0
Cit	0	0.530812615071985	0.353	0.088	0
Srgap2	0	0.526592750725858	0.416	0.155	0
Ecm2	0	0.520311769062393	0.269	0.017	0
Zc3h7a	0	0.517928577776178	0.431	0.176	0
Odf2	0	0.517679782611876	0.377	0.126	0
Ash1l	0	0.516770677257509	0.636	0.351	0
Rufy2	0	0.516206453586451	0.432	0.173	0
Ckap2	0	0.51420007705977	0.592	0.285	0
Rims2	0	0.511444946808746	0.386	0.142	0
Topbp1	0	0.510052297959751	0.514	0.237	0
Kif11	0	0.506699694950119	0.513	0.201	0
Cep295	0	0.501555150474714	0.446	0.176	0
Hnrnpa2b1	0	0.491169455225894	0.974	0.87	0
B3galt2	0	0.490364965243143	0.317	0.077	0
Map3k12	0	0.486121490773678	0.331	0.107	0
Gm26798	0	0.481564444240397	0.312	0.059	0
Incenp	0	0.474959935065715	0.514	0.216	0
Mis18bp1	0	0.46628468200168	0.357	0.108	0
Shcbp1	0	0.460117533373121	0.406	0.15	0
Ncapg2	0	0.458757696391331	0.349	0.116	0
Cep192	0	0.444463755369104	0.314	0.092	0
Piga	0	0.444386598716095	0.289	0.079	0
Grid2	0	0.439649664799667	0.297	0.084	0
Srcap	0	0.435483195694342	0.305	0.084	0
Kif14	0	0.417658187114181	0.282	0.074	0
Espl1	0	0.416913171821119	0.296	0.085	0
Gm26724	0	0.414169724089803	0.271	0.064	0
Ddx11	0	0.411940139544265	0.257	0.05	0
C2cd5	0	0.409947095260629	0.297	0.094	0
2610020C07Rik	0	0.388405884313023	0.244	0.063	0
Gm3550	0	0.382629399222768	0.196	0.019	0
D830024N08Rik	0	0.363380537700258	0.225	0.042	0
P2ry14	0	0.35350227917032	0.211	0.041	0
Gm48960	0	0.33180188903201	0.189	0.035	0
Gm15594	0	0.331653393618247	0.203	0.036	0
Ankle1	0	0.329928501183146	0.204	0.048	0
Pif1	0	0.322156837250477	0.194	0.036	0
Ticrr	0	0.316847031173004	0.209	0.049	0
D030068K23Rik	0	0.305932655001154	0.178	0.035	0
Gm43221	0	0.303206237895857	0.17	0.026	0
Gm45509	0	0.301633277919309	0.189	0.031	0
Gm14091	0	0.269968784504394	0.143	0.013	0
Gm17638	0	0.256744026854695	0.15	0.02	0
Cabin1	2.54873436325615e-307	0.524313414964756	0.474	0.216	7.9112714635471e-303
Chd6	3.44382859178708e-306	0.517878724967964	0.563	0.287	1.06896439489071e-301
Spag9	8.89768094877835e-305	0.49909293899077	0.735	0.452	2.7618401665008e-300
Chka	5.10059367781002e-304	0.493286773998207	0.394	0.157	1.58322427759223e-299
Tcf4	6.31125932958756e-302	0.478006875277033	0.922	0.695	1.95901489590398e-297
Itfg2	8.33808354961101e-302	0.495249512316988	0.392	0.159	2.58814113379926e-297
Ckap2l	1.94665266512549e-300	0.446100570247748	0.539	0.241	6.04240987254953e-296
Galnt11	4.74351674335361e-299	0.496431352239795	0.431	0.184	1.47238759713696e-294
E2f7	1.17705208898894e-298	0.37544893759356	0.241	0.067	3.65356968422167e-294
Rbm39	3.23747827458952e-298	0.475360058579301	0.882	0.624	1.00491325643259e-293
Cenpa	2.25572093545791e-297	0.496214819264887	0.604	0.29	7.00175778366137e-293
Mysm1	1.63701980457526e-296	0.49709464188621	0.526	0.26	5.0813094734016e-292
Gtpbp2	2.74295324893978e-296	0.481528389935393	0.331	0.118	8.51412688470909e-292
Smchd1	1.23208385108576e-295	0.505618237457891	0.664	0.383	3.82438827377021e-291
Etnk1	2.23018225792054e-295	0.511161521399668	0.546	0.277	6.92248572858535e-291
Cnot1	9.85407951829393e-295	0.495878921018297	0.554	0.281	3.05870628247844e-290
Gsdme	3.79044422251222e-294	0.532688335756767	0.531	0.265	1.17655388666779e-289
Son	6.97250167652511e-293	0.453361557489961	0.822	0.544	2.16426452039339e-288
Frmd4a	2.05904069114217e-288	0.499962881638534	0.479	0.227	6.3912623053053e-284
Blm	5.80711998989191e-287	0.402232955761621	0.32	0.112	1.80253004486245e-282
Brca1	1.27121821250769e-285	0.408740454841636	0.314	0.107	3.94586133162387e-281
Gpc6	3.74239905364719e-285	0.354533867494073	0.23	0.064	1.16164066625209e-280
Paxbp1	7.40761494193988e-285	0.487943763435118	0.446	0.199	2.29932367797814e-280
Atp11b	1.09888270262659e-280	0.468222311572634	0.436	0.194	3.41093190895294e-276
Ppp1r9a	1.04601810493466e-279	0.496336587876998	0.522	0.262	3.2468401977172e-275
Ubn2	1.70615981118109e-279	0.484359038680566	0.561	0.296	5.29592005390609e-275
Senp2	3.3569986217409e-279	0.482093571717528	0.445	0.203	1.04201237218838e-274
Supt20	7.52359964636385e-278	0.485928793761474	0.464	0.218	2.33532533023134e-273
Tro	5.39057616837801e-277	0.47154519055145	0.51	0.251	1.67323484266453e-272
Tpr	2.14857076842386e-274	0.440897295970984	0.892	0.647	6.66916366518765e-270
Stil	2.24174809232635e-274	0.323645700564585	0.224	0.062	6.958386078581e-270
Afdn	2.59174756839142e-274	0.478798909999965	0.576	0.309	8.04478445228697e-270
Tmcc1	8.49973775786448e-274	0.454462936847813	0.347	0.135	2.63831860004114e-269
G2e3	1.24577211175086e-273	0.442737988780919	0.389	0.161	3.86687663487468e-269
Sgo1	6.12110679565156e-273	0.403862277757445	0.456	0.195	1.89999154937024e-268
Cstf3	1.51792853464089e-272	0.506453393156932	0.422	0.188	4.71165017152532e-268
Nsun6	2.89069103243889e-271	0.396873403954747	0.274	0.09	8.97270496469031e-267
Nckap5	1.63615636798993e-270	0.43311252721004	0.332	0.124	5.07862936624074e-266
Atrx	2.35364727019884e-270	0.44740651058002	0.831	0.565	7.3057211266972e-266
Mef2a	3.23586581608456e-269	0.469335209330884	0.488	0.239	1.00441274931265e-264
Fus	5.58399553340753e-269	0.46939618811157	0.81	0.569	1.7332722135697e-264
Zeb2	5.08364656139703e-268	0.504631128155562	0.808	0.536	1.57796389265764e-263
Zfp280d	9.25002367444745e-267	0.470664639418044	0.414	0.185	2.87120734854849e-262
Atf7ip	1.5656641984903e-266	0.498390279267332	0.489	0.244	4.8598216721139e-262
5330434G04Rik	1.64429922985103e-264	0.428938850893891	0.317	0.117	5.1039048094576e-260
Clk1	6.1906439570906e-263	0.486165738080594	0.631	0.366	1.92157588428092e-258
Lnpk	2.87943435539766e-262	0.439417189682049	0.371	0.154	8.93776423915435e-258
Ate1	1.16015833142804e-261	0.479370510277569	0.492	0.245	3.60113146075262e-257
Meis2	4.23506756245808e-261	0.502258141571017	0.416	0.187	1.31456497138699e-256
E530011L22Rik	1.98539406829601e-260	0.290055082961687	0.225	0.063	6.16266318799081e-256
Epha5	6.66697229519637e-260	0.514189256878806	0.387	0.164	2.06942820042895e-255
Zufsp	1.29767460328759e-258	0.452836330809117	0.39	0.169	4.02798196860469e-254
Ptprd	8.57234279756623e-258	0.481877627490538	0.409	0.18	2.66085520436456e-253
Tmem243	1.29794572584302e-257	0.431083661558937	0.324	0.123	4.02882353301674e-253
Lcorl	3.83774959222896e-254	0.476352419591915	0.575	0.314	1.19123747342787e-249
Klhl32	5.83916398621659e-253	0.294650358798803	0.183	0.046	1.81247650132163e-248
Hmmr	1.00523711736383e-252	0.388972304644686	0.617	0.308	3.12025601229732e-248
Zfp266	1.83037455433439e-252	0.465700134805014	0.46	0.224	5.68148261665396e-248
Krit1	4.64727738961232e-252	0.48116789090449	0.417	0.195	1.44251490173566e-247
Cdc42bpa	1.53128719978801e-251	0.445467641932607	0.453	0.216	4.75311546814198e-247
Auts2	3.08026571077209e-251	0.458476510814896	0.363	0.151	9.56114476623656e-247
Phf3	3.36707484492139e-251	0.455503613767826	0.592	0.337	1.0451400318636e-246
Vgll2	5.68138590763217e-251	0.289899684264271	0.174	0.042	1.76350218572903e-246
Dhx36	4.56205431318785e-250	0.448887533709071	0.763	0.506	1.41606165881351e-245
Rab11fip2	9.12633394439753e-250	0.463415983327453	0.456	0.222	2.83281405634099e-245
Zfp398	1.3187216548864e-248	0.527449910334047	0.42	0.194	4.09331201676738e-244
Ccnl1	6.50533739922805e-247	0.467951925887264	0.579	0.326	2.01925672872039e-242
Nup98	1.1190814925629e-246	0.407078886760594	0.377	0.161	3.47362895291523e-242
Taf15	7.05804750731264e-246	0.460607922605193	0.569	0.316	2.19081794626984e-241
Tex10	1.78863784894065e-245	0.472677516921483	0.444	0.218	5.55193188311178e-241
Hnrnpu	1.98728942480909e-245	0.416246957007069	0.933	0.746	6.16854637460741e-241
Haspin	3.41767747966656e-245	0.331856520459837	0.239	0.074	1.0608470896885e-240
Brd9	1.06355574656733e-244	0.451179517830841	0.536	0.292	3.30127703734498e-240
Mkln1	2.34834320924057e-244	0.438972463955042	0.499	0.26	7.28925732148272e-240
Mdc1	3.79733849316824e-244	0.414577520455064	0.4	0.175	1.17869386827942e-239
Kmt2a	1.54910806601749e-241	0.442846394526213	0.538	0.29	4.80843143691829e-237
Cdca8	3.54170654832408e-241	0.390704868265449	0.734	0.407	1.0993457125998e-236
Bptf	3.96379948463328e-241	0.430768578667973	0.672	0.411	1.23036336003017e-236
Trim35	4.2882751241209e-241	0.474787521600623	0.503	0.266	1.33108059852713e-236
Tia1	7.29348998873963e-241	0.471916313912767	0.524	0.285	2.26389929250478e-236
Gm49179	1.41651872300218e-240	0.323051711750865	0.244	0.076	4.39687411619877e-236
Tnrc6b	1.04901987526034e-239	0.448473747149402	0.65	0.395	3.25615769280809e-235
Sclt1	5.98392390005053e-239	0.398127945572638	0.341	0.139	1.85740997857568e-234
2810403A07Rik	1.04111854766079e-238	0.398854023454903	0.332	0.134	3.23163197193908e-234
Slc24a5	8.58865959374255e-238	0.475771061383762	0.571	0.317	2.66591993789769e-233
Gm26541	5.37387464658781e-237	0.260501579647391	0.169	0.041	1.66805069030086e-232
Map2	1.53370224965283e-235	0.456657865501439	0.663	0.401	4.76061178292238e-231
Ahctf1	2.54126115832159e-235	0.391884108034866	0.369	0.159	7.8880746354302e-231
Nudcd3	1.00360964064552e-234	0.460548160859599	0.563	0.319	3.11520432456371e-230
Rad54b	2.03004677187744e-234	0.299770880124529	0.217	0.065	6.30126517990758e-230
Ctdspl2	2.92572259613787e-234	0.410914947894862	0.344	0.144	9.08144293841193e-230
N4bp2l2	3.99710445353329e-234	0.450157248940955	0.538	0.3	1.24070122237673e-229
Arglu1	5.19256935267711e-234	0.440914356314668	0.754	0.502	1.61177352707098e-229
Ddhd2	1.94601334389946e-233	0.419826405181201	0.436	0.21	6.04042541946393e-229
Dst	2.24506512586728e-233	0.424532850457561	0.792	0.53	6.96868215069203e-229
Wdhd1	8.56841479434873e-233	0.30829111484895	0.22	0.067	2.65963595216585e-228
Pcm1	1.05262723888852e-232	0.40593550673507	0.807	0.553	3.26735494950998e-228
Kif2c	1.10967912343764e-232	0.367439840949133	0.387	0.162	3.44444399915043e-228
Zfp638	4.37859105499936e-231	0.431392220628059	0.571	0.325	1.3591146634718e-226
Slc38a1	4.1295340220822e-230	0.447116576584755	0.737	0.482	1.28180736045432e-225
Cdk5rap2	5.01865154965139e-230	0.434276986881203	0.471	0.237	1.55778944101179e-225
Bicd1	1.42410108267235e-228	0.436608818914852	0.46	0.233	4.42040976061497e-224
Nfat5	1.63445124717339e-228	0.449333197268652	0.433	0.212	5.07333667122619e-224
Prrc2c	5.6224949179354e-228	0.41050607837015	0.827	0.579	1.74522242252715e-223
Ftx	8.5617869922515e-228	0.304853593931825	0.245	0.08	2.65757868239487e-223
Ncoa7	7.84343953215866e-227	0.427087936634575	0.406	0.19	2.43460363078205e-222
Mcph1	1.54154703778897e-226	0.376190511217317	0.34	0.141	4.78496200529698e-222
Atr	4.5734433362964e-226	0.363309702886382	0.264	0.094	1.4195968115864e-221
Pcdh9	6.43760305915772e-226	0.454526756286245	0.519	0.281	1.99823198956256e-221
Cpsf6	1.42720267991933e-225	0.471721010647353	0.54	0.306	4.43003711846961e-221
Brca2	1.06648709779974e-224	0.3939402261683	0.345	0.145	3.31037595157038e-220
Ccnt2	4.60602642207494e-224	0.427865747604726	0.378	0.172	1.42971060141206e-219
Dlgap5	6.39979371031925e-224	0.367344289419944	0.361	0.149	1.9864959676831e-219
Cdc37l1	8.11661806144202e-224	0.436944074379788	0.525	0.286	2.5193982462716e-219
D430042O09Rik	6.9308735402611e-223	0.358150393700676	0.253	0.088	2.15134314689704e-218
Rbm28	3.96406556017768e-222	0.405332609528123	0.616	0.366	1.23044594987915e-217
Rnpc3	3.10590744842928e-221	0.426998608960158	0.375	0.17	9.64073671992448e-217
Fto	1.21711434806028e-220	0.469233007425491	0.494	0.269	3.7779229363791e-216
Snrnp48	2.3837144465599e-220	0.413378078487113	0.511	0.28	7.39904964212192e-216
2610037D02Rik	3.29299256170349e-220	0.391636840891562	0.278	0.105	1.02214489115276e-215
Rev1	5.13112461903462e-219	0.393815388809212	0.362	0.159	1.59270108174835e-214
Srsf10	8.63951631816011e-219	0.41616642433053	0.685	0.435	2.6817058651569e-214
Stag1	5.90784708334512e-218	0.419565943763389	0.444	0.223	1.83379573467032e-213
Skp2	7.37295322309723e-218	0.392177144589969	0.297	0.117	2.28856468044938e-213
Eri2	1.30811106720473e-216	0.292084347108995	0.207	0.063	4.06037675260348e-212
Dhx30	2.07608187335068e-215	0.407414366860061	0.419	0.206	6.44415813488051e-211
Gpatch2	1.00764131123487e-214	0.402454361544718	0.346	0.151	3.12771863007304e-210
Ccl25	2.03036936239785e-214	0.409787539498203	0.374	0.173	6.30226650088292e-210
Srek1	3.80648773546699e-214	0.4424895558763	0.522	0.295	1.18153379308895e-209
Fbxw2	4.09305479435453e-214	0.409699329330716	0.437	0.222	1.27048420816765e-209
Clock	1.51096062287739e-212	0.393363710085361	0.339	0.146	4.69002177341141e-208
Gm12216	1.90524080858212e-212	0.496976699496229	0.329	0.141	5.9138674698389e-208
Sfpq	4.80580838239681e-212	0.399454502045095	0.844	0.62	1.49172292189597e-207
Xrn1	6.09917242054163e-212	0.373693472674743	0.349	0.153	1.89318311933612e-207
Sacs	4.0454585937228e-211	0.411511514242827	0.318	0.133	1.25571034749156e-206
Spag5	1.24380319473599e-210	0.294111330507736	0.223	0.073	3.86076511646051e-206
Ccdc88a	3.06746893512715e-210	0.398077920027571	0.734	0.487	9.52142357463467e-206
Ubap2	5.64080140586128e-209	0.384323188366668	0.616	0.368	1.75090475637934e-204
Eprs	2.39745331354318e-208	0.399562292702112	0.86	0.628	7.44169508523803e-204
Hpgds	2.55029087719978e-208	0.26151064079308	0.155	0.039	7.91610288282812e-204
C130071C03Rik	3.50894201228733e-208	0.402801234329544	0.305	0.124	1.08917560061399e-203
Stox2	2.82624778466013e-207	0.418892767906607	0.667	0.422	8.77267312358504e-203
3110021N24Rik	3.58125385749676e-207	0.340325374821559	0.237	0.082	1.11162119736699e-202
Usp34	4.98470996564252e-207	0.405465811365165	0.641	0.402	1.54725397333544e-202
Cdc7	1.94546527924012e-206	0.318289660842807	0.238	0.082	6.03872422676134e-202
Pcdh15	2.25338047421932e-206	0.381373916660337	0.355	0.159	6.99449299197677e-202
Gon4l	3.80120919245172e-206	0.388348057826428	0.507	0.279	1.17989533333701e-201
Gm17435	1.18994724686691e-205	0.324528310220169	0.228	0.077	3.69359625427489e-201
Smc1a	3.62917055076702e-205	0.383582345419496	0.803	0.55	1.12649453895808e-200
Haus3	2.49524810062318e-204	0.353781552657959	0.295	0.119	7.74525010433434e-200
Rsrc1	1.10181724129827e-203	0.397225463379073	0.557	0.329	3.42004071698984e-199
Gm3448	1.29126804475772e-203	0.391012279664692	0.288	0.116	4.00809601092796e-199
Dock10	1.65213308662179e-203	0.38764143569037	0.344	0.152	5.12822110087404e-199
Rlf	7.31337694724548e-203	0.383018128419527	0.371	0.174	2.270072204425e-198
Brd1	3.50556728021481e-202	0.396929940661134	0.601	0.368	1.08812808377868e-197
Smc4	1.011168191822e-201	0.36436761409369	0.728	0.448	3.13866606741549e-197
Eftud2	2.9835356784104e-201	0.419409710661404	0.519	0.296	9.26089474578588e-197
Uhrf2	4.99400235684907e-201	0.373489953346067	0.356	0.162	1.55013833156595e-196
Nrd1	1.00818983763614e-200	0.387677154223733	0.631	0.392	3.12942125602258e-196
Gm3764	2.12454982546063e-200	0.405035339338144	0.346	0.152	6.59460265822981e-196
Ccdc18	3.01541746054526e-200	0.286468581010971	0.234	0.08	9.35985579753248e-196
2700038G22Rik	3.76350342019272e-200	0.298249905095008	0.209	0.068	1.16819146162782e-195
Safb2	4.89223556580965e-200	0.420431591032997	0.445	0.235	1.51854991962732e-195
Ncor1	8.55011186080403e-200	0.357151432467774	0.797	0.554	2.65395472159357e-195
Snrnp70	1.65841323648262e-198	0.374975824755867	0.799	0.568	5.14771468604204e-194
Arhgap31	1.71284891616246e-198	0.401893184656919	0.36	0.166	5.31668303576828e-194
Mtdh	3.81195889983182e-198	0.352905069476486	0.845	0.604	1.1832320425078e-193
Setd5	4.1638107962463e-198	0.415873032793628	0.528	0.307	1.29244687115485e-193
Txlna	1.12285267058562e-197	0.412629798260766	0.511	0.291	3.48533468949776e-193
Smg6	1.19328721016985e-197	0.377918567557486	0.375	0.177	3.70396350036722e-193
Usp15	5.92840849373915e-197	0.384608219013438	0.489	0.269	1.84017799645663e-192
Mier1	8.44811918389178e-197	0.377948222263295	0.537	0.311	2.62229619468001e-192
Galnt1	1.06696668399079e-196	0.443045759545878	0.382	0.183	3.3118645871074e-192
Zcchc6	1.71681158789271e-196	0.408682673784532	0.486	0.269	5.32898316881898e-192
Aars	2.99809627202917e-196	0.42496553396221	0.588	0.354	9.30609082837856e-192
4430402I18Rik	3.30885199325197e-196	0.376458494041125	0.284	0.112	1.02706765870541e-191
Plpbp	6.28869476207478e-196	0.386790705567205	0.377	0.181	1.95201085414801e-191
Pcsk7	6.6304702463873e-196	0.269581120681379	0.204	0.065	2.05809796447862e-191
Cntrl	1.36113760774164e-195	0.37373610062846	0.349	0.157	4.22497113443005e-191
Pcdh11x	1.37852294545236e-194	0.260935559678111	0.183	0.054	4.27893522268413e-190
Pcdh17	4.59241871111533e-194	0.388862171145106	0.606	0.366	1.4254867679302e-189
Tcf12	5.0558853858361e-193	0.415886176406631	0.755	0.519	1.56934682376352e-188
Tigd2	1.09859126401987e-192	0.453111497644721	0.382	0.19	3.41002728351767e-188
Enah	2.12884260375478e-192	0.414542350698317	0.553	0.328	6.60792744205484e-188
Rexo1	2.16103754149247e-192	0.373067477612184	0.444	0.232	6.70786052879263e-188
Ilf2	2.54282480527382e-192	0.401978287685756	0.697	0.462	7.89292819556994e-188
Nvl	1.35276377631089e-191	0.397103542812106	0.467	0.256	4.198978761669e-187
Kansl3	3.85140469451037e-191	0.359985533476235	0.333	0.149	1.19547601717602e-186
Nr2c2	2.589979296037e-190	0.366367580743598	0.341	0.156	8.03929573489885e-186
Rnf167	3.10301660831678e-190	0.412419815614176	0.358	0.169	9.63176355221527e-186
Mau2	2.34109204467067e-189	0.375804183371394	0.37	0.178	7.26674970665776e-185
Rbm25	3.12295408796695e-189	0.359806794373668	0.679	0.441	9.69364948904942e-185
Gle1	8.73359839548244e-189	0.390779975910409	0.325	0.146	2.71090894195775e-184
9930111J21Rik2	1.95919576018701e-188	0.567222038634039	0.338	0.156	6.08134363962049e-184
Dock3	1.31579091947534e-187	0.298048335589308	0.239	0.087	4.08421501405146e-183
Anln	3.39955470501878e-187	0.298478242238436	0.259	0.098	1.05522178043783e-182
Iqgap3	1.36226363608904e-186	0.263764136340552	0.193	0.061	4.22846632642037e-182
Stx16	1.66186930511574e-186	0.354918257634663	0.336	0.154	5.15844232307924e-182
Wdr43	5.18626791065163e-186	0.37143935723578	0.671	0.428	1.60981755946627e-181
Naa15	1.81300492626524e-185	0.373243475420977	0.54	0.32	5.62756729112732e-181
Nasp	2.19119020244047e-185	0.34597355148745	0.837	0.576	6.80145438837522e-181
Pcnt	3.23754421356735e-185	0.363171883543171	0.344	0.158	1.00493372389131e-180
Dbf4	2.16353419089697e-184	0.327536442988912	0.408	0.198	6.71561012854418e-180
Ank3	7.68943611982916e-184	0.386232556896754	0.426	0.22	2.38680097159497e-179
Chd4	2.98229725470537e-183	0.359133280507533	0.815	0.584	9.25705067860546e-179
Macf1	6.96751204295652e-183	0.368879885532568	0.601	0.374	2.1627157381337e-178
Fchsd2	1.24071790531959e-181	0.414896591888079	0.489	0.276	3.851188378112e-177
Creb5	1.46978844804564e-181	0.431023697375097	0.338	0.157	4.56222334273367e-177
Tpp2	5.94732192450386e-181	0.364925082074467	0.404	0.208	1.846048725366e-176
Pnn	1.70561998446426e-180	0.362357468501225	0.623	0.391	5.29424443177705e-176
Gls	4.26943724517881e-180	0.386341999644022	0.464	0.256	1.3252333209035e-175
2610008E11Rik	1.4262124057908e-179	0.316380074028104	0.273	0.111	4.42696330757465e-175
Tulp4	1.03059880948208e-178	0.362163669200279	0.708	0.487	3.19897870463238e-174
Cwf19l2	1.75045492046242e-178	0.38046301374144	0.399	0.206	5.43341207311536e-174
Ago3	2.56231407808615e-178	0.338655501324233	0.302	0.131	7.95342289837942e-174
Cenpk	3.73033967361246e-178	0.339671251045076	0.361	0.17	1.15789743468931e-173
Dcaf8	2.48200847556213e-177	0.374594231806855	0.39	0.2	7.70415430814485e-173
Rad54l	2.52112614212467e-177	0.292808953268248	0.224	0.081	7.82557554515498e-173
Nbea	3.098751575644e-177	0.366470992921266	0.385	0.193	9.61852489079898e-173
Ddx55	4.18132783422222e-177	0.329206597707285	0.295	0.127	1.29788415974258e-172
Vps13a	4.42654647098368e-177	0.367409326804692	0.341	0.162	1.37400002459333e-172
Ankrd12	4.98017912589271e-177	0.381155791448696	0.519	0.307	1.5458476006771e-172
Pbx3	5.49822452892615e-177	0.266622595867893	0.17	0.052	1.70664889377868e-172
Rictor	9.98091619933502e-177	0.375588798509259	0.36	0.177	3.09807638827359e-172
Lin9	1.6459310175384e-176	0.339488052960638	0.317	0.143	5.1089698784392e-172
Htt	8.86497778038102e-176	0.323173601137112	0.321	0.145	2.75168910303027e-171
Ncapg	1.55127054902917e-175	0.285315832949265	0.298	0.126	4.81514378418653e-171
Zfp397	2.27420978969157e-175	0.330305086673896	0.303	0.134	7.05914718720263e-171
Dot1l	4.19721067031498e-175	0.363424259048967	0.391	0.199	1.30281419206577e-170
Yeats2	7.91262887823662e-175	0.344040006695964	0.328	0.151	2.45608000380465e-170
Kif18b	8.74956231468934e-175	0.28408367354726	0.245	0.094	2.71586414247957e-170
Upf2	1.89737209730744e-174	0.365694542749691	0.382	0.195	5.8894429900423e-170
Map4k4	2.35591478067329e-174	0.377254730016299	0.736	0.517	7.31275947920989e-170
Pds5a	2.54953708730877e-174	0.348184887572108	0.373	0.185	7.91376311900641e-170
Scaf8	3.39213754002985e-174	0.342641211857199	0.341	0.161	1.05291949242526e-169
Mfsd4a	9.10328989401801e-173	0.283197535265997	0.302	0.128	2.82566118310319e-168
Baz1b	1.6019887090326e-172	0.362475996328429	0.545	0.327	4.97257295283719e-168
Avl9	2.24766697267354e-172	0.338559369276623	0.289	0.125	6.97675828317865e-168
Vcan	2.31409716945323e-172	0.399039395027942	0.847	0.639	7.18295761398284e-168
Casp8ap2	6.56147925172089e-172	0.348601201004626	0.517	0.301	2.03668315973416e-167
Trim24	1.21602777563634e-171	0.368396841400257	0.452	0.251	3.77455021557521e-167
Zfp612	2.7989622960934e-171	0.341981757676369	0.286	0.124	8.68797896707392e-167
Dip2c	3.33839964171247e-171	0.35153046760035	0.383	0.194	1.03623924878755e-166
Herc1	1.2233408971813e-170	0.371208370612334	0.376	0.192	3.79725014485074e-166
Trpm7	1.63850773028744e-170	0.355498985651072	0.411	0.215	5.0859279948122e-166
0610030E20Rik	1.30159807652535e-169	0.36122269081857	0.295	0.132	4.04016042953469e-165
Fsd1l	3.98272941732694e-168	0.341344897395264	0.274	0.116	1.23623921113828e-163
Syne1	5.23012707583959e-168	0.404673346902507	0.523	0.312	1.62343144434061e-163
Ap4m1	6.2585241626787e-168	0.314583716892341	0.254	0.103	1.94264590009547e-163
Gm7967	6.40389309414085e-168	0.437644693546759	0.409	0.217	1.98776841642132e-163
Nlrc5	6.73855356216907e-168	0.360881455363401	0.351	0.171	2.09164702569728e-163
Zc3h18	1.48514431540354e-167	0.370084267064024	0.512	0.306	4.6098879550126e-163
Rlim	1.76503862367274e-167	0.368705901873187	0.434	0.239	5.4786798878802e-163
Pwwp2a	3.83033437879697e-167	0.368329422840561	0.368	0.188	1.18893579117858e-162
Tmem245	5.05332095493356e-167	0.352589975106881	0.375	0.191	1.56855082441138e-162
Ino80d	2.28382601480741e-166	0.354162921934247	0.381	0.194	7.08899594996219e-162
Wnk1	7.31009318312268e-166	0.335819379155061	0.513	0.303	2.26905292404128e-161
Snapc3	8.9336373393022e-166	0.315688359011398	0.266	0.111	2.7730010301194e-161
Tmpo	1.250727663451e-165	0.334301234574314	0.74	0.485	3.8822586673519e-161
Gabpb2	5.50461539551456e-165	0.309930555920528	0.287	0.126	1.70863261876772e-160
Gm26853	1.08790378690748e-164	0.258299641630025	0.185	0.062	3.37685335456082e-160
6720427I07Rik	6.1023246800699e-164	0.283347524078025	0.191	0.066	1.8941615806937e-159
Cherp	3.05082824486422e-163	0.337374504743807	0.356	0.178	9.46977087205854e-159
Dstyk	3.13781108931502e-163	0.356802106667294	0.292	0.131	9.73976562123383e-159
Rsbn1l	9.55673789960049e-163	0.362626068949062	0.437	0.246	2.96641144403599e-158
Terf1	1.74036126228397e-162	0.335972191311144	0.311	0.143	5.40208135812945e-158
Pdcd11	1.82012224394738e-162	0.351576146160094	0.45	0.254	5.64965944521267e-158
Akap9	2.00642702723341e-162	0.328574977667028	0.593	0.376	6.2279494925325e-158
Cebpz	2.02125335823259e-162	0.326450948022007	0.706	0.477	6.27397042395395e-158
Capn15	2.6649969679598e-162	0.321060810231397	0.304	0.139	8.27215058854722e-158
Trim59	8.75531492063866e-162	0.320146842019916	0.411	0.209	2.71764975136624e-157
Smarcad1	1.01194555117381e-161	0.350740401638143	0.513	0.308	3.14107899084351e-157
Elavl2	1.17687286437936e-161	0.356288286432603	0.389	0.204	3.65301337103353e-157
Dnm3	2.57727503097834e-161	0.395786182561913	0.449	0.248	7.99986169615675e-157
Tle4	3.26993843421598e-161	0.37571426835061	0.504	0.295	1.01498888998064e-156
Clcn3	5.38441341764134e-161	0.360829640029527	0.581	0.373	1.67132192483587e-156
Trmt13	5.8590769890985e-161	0.333229014766534	0.287	0.129	1.81865749741617e-156
Tbc1d31	1.05934223976712e-160	0.285700844930184	0.218	0.082	3.28819831223715e-156
Thrap3	2.67590067742439e-160	0.324502850178087	0.618	0.397	8.30599570272532e-156
Ddx17	8.78433431989241e-160	0.356626050723517	0.603	0.39	2.7266573728946e-155
Usp36	1.2379300476484e-159	0.335313783491164	0.315	0.148	3.84253486790062e-155
Fam184a	1.27995821362717e-159	0.269930342192118	0.206	0.075	3.97299029509875e-155
Esf1	2.33181588808681e-159	0.298149459047457	0.531	0.322	7.23795651662145e-155
Nisch	4.62812382737765e-159	0.342493412945455	0.673	0.453	1.43656963601802e-154
Csmd2	4.80293538323244e-159	0.320056604480269	0.263	0.112	1.49083114295535e-154
Scmh1	9.71872458556556e-159	0.324909715800513	0.245	0.102	3.01669211135955e-154
Hook3	1.08189196274826e-158	0.350910998544819	0.617	0.407	3.35819265237059e-154
Ubap2l	3.42371706756549e-158	0.32574464038411	0.713	0.493	1.06272177777233e-153
Nusap1	7.20408439369029e-158	0.259552113465708	0.624	0.347	2.23614779580147e-153
Gm28809	2.92046737632599e-157	0.255922719974368	0.174	0.057	9.06513073611586e-153
Kif21a	1.14788662040045e-156	0.400527272571001	0.617	0.399	3.56304006972301e-152
Chd9	1.68394681066969e-156	0.349687324683487	0.367	0.188	5.22697090031873e-152
Etv1	2.05231726489348e-156	0.431961457600814	0.562	0.35	6.37039279022936e-152
Ncam1	2.17860443134408e-156	0.343062020854342	0.629	0.41	6.76238815489201e-152
Fam133b	2.56217401698053e-156	0.3342750337353	0.463	0.27	7.95298814870756e-152
Tcf25	3.0727453515358e-156	0.302201649306227	0.823	0.595	9.53780157116712e-152
Sgo2a	3.40317661253587e-156	0.298787120045665	0.394	0.196	1.05634602053113e-151
Ikbkb	3.96382683793601e-156	0.337256348615718	0.347	0.175	1.23037185049534e-151
Ddx46	7.13588274577209e-156	0.314333676940396	0.608	0.39	2.21497800428766e-151
Srsf11	8.26675072661592e-156	0.323885928503031	0.747	0.531	2.56599942554158e-151
Ttll4	1.71945270428695e-155	0.280361058523638	0.244	0.099	5.3371811941067e-151
Bdp1	1.73325685165949e-155	0.323449585793045	0.37	0.192	5.38002926755104e-151
Stat3	5.10191640309824e-155	0.389699224805928	0.456	0.267	1.58363485152169e-150
Birc6	5.42128550936319e-155	0.340221794627895	0.529	0.326	1.68276702210633e-150
AC160336.1	8.55449751336261e-155	0.341289039962299	0.729	0.483	2.65531602814775e-150
Cdk11b	9.69523916484288e-155	0.31479701253031	0.599	0.385	3.00940223676723e-150
Nsd1	1.0203796417133e-154	0.318806622913701	0.525	0.319	3.16725840787807e-150
AU041133	1.4698327096378e-154	0.252444840707669	0.189	0.066	4.56236073071573e-150
Ezh2	4.2446887272692e-154	0.294705373113861	0.684	0.44	1.31755138094436e-149
Usp24	7.48345485106514e-154	0.364240614841659	0.429	0.24	2.32286438577062e-149
Dmxl1	2.61229467900647e-153	0.293169222383272	0.28	0.124	8.10856268363607e-149
Msh3	9.67376483009732e-153	0.330316399442923	0.289	0.132	3.00273660326221e-148
Slc1a3	9.68916751098562e-153	0.412941209853355	0.427	0.24	3.00751759540994e-148
Nom1	4.33757333420518e-152	0.336931015222123	0.38	0.203	1.34638276293729e-147
Cenpc1	7.86803116271404e-152	0.289523306088437	0.301	0.14	2.44223687290644e-147
Huwe1	1.41829642377526e-151	0.330279801155353	0.628	0.418	4.40239209939841e-147
Snhg12	4.98773319457878e-151	0.347796701552365	0.384	0.204	1.54819238359725e-146
Fam118a	5.42684531494951e-151	0.326206106286645	0.27	0.12	1.68449278576033e-146
Suv39h1	1.05760895545313e-150	0.309576370649998	0.292	0.135	3.28281819772652e-146
Fnbp4	1.06608736809547e-150	0.34113271555172	0.364	0.189	3.30913519056833e-146
Mcm10	2.26401776546306e-150	0.261182401707876	0.197	0.072	7.02751114399734e-146
Arhgef2	5.70597965669484e-150	0.411349862759709	0.392	0.212	1.77113608543808e-145
Birc2	8.32341853277366e-150	0.326973222635718	0.285	0.13	2.58358911257294e-145
Ube2t	1.18077280647608e-149	0.305928788707346	0.397	0.205	3.66511879130176e-145
Gm4951	4.83105954120194e-149	0.424201853507989	0.501	0.3	1.49956088158908e-144
Braf	4.90970359440085e-149	0.292436041323578	0.291	0.135	1.52397199570202e-144
Ogt	9.14915811378183e-149	0.334602412460947	0.368	0.195	2.83989867851788e-144
Foxm1	1.98831192771894e-148	0.268473168544732	0.236	0.096	6.17172022363958e-144
Ncoa2	3.59609552379935e-148	0.326739313340444	0.304	0.146	1.11622805058732e-143
Acaca	4.51550211450749e-148	0.30113642420373	0.315	0.152	1.40161185634312e-143
Itch	2.96064455303077e-147	0.329396116017399	0.345	0.178	9.18984069260752e-143
Trip13	3.75794257240413e-147	0.28770910594156	0.264	0.115	1.16646537447424e-142
Rere	5.56119621830999e-147	0.347323810383056	0.436	0.252	1.72619530616342e-142
Strbp	5.65831702568375e-147	0.338446179917072	0.433	0.248	1.75634160477223e-142
Mpped2	6.83732968336626e-147	0.361426567188693	0.381	0.207	2.12230713371689e-142
Ctcf	1.14009721871751e-146	0.308190330175531	0.662	0.435	3.53886176689916e-142
Xpr1	1.59643137342236e-146	0.349243027732027	0.412	0.233	4.95532298310301e-142
Lrrtm3	2.1682756694545e-146	0.357019211626714	0.327	0.164	6.73032767798676e-142
Ddx23	2.1858598326034e-146	0.357987870775824	0.44	0.257	6.78490892040095e-142
Dennd5b	7.73251128772751e-146	0.317556680024033	0.326	0.162	2.40017150371062e-141
Rbm15	1.287240794103e-145	0.292894836431845	0.31	0.147	3.9955954248957e-141
Safb	2.50056783714224e-145	0.322699802496307	0.528	0.329	7.76176256648951e-141
Jpx	2.70431757481946e-145	0.299617548165148	0.24	0.101	8.3942017522396e-141
Trappc10	6.68394268565272e-145	0.324206217957999	0.396	0.217	2.0746958096266e-140
Dpm1	8.48066379815635e-145	0.323808148837708	0.311	0.152	2.63239804294773e-140
Ktn1	1.15983268961526e-144	0.286777631819447	0.72	0.504	3.60012066856577e-140
Dgcr8	1.45589347511471e-144	0.301653002080947	0.26	0.115	4.51909334675605e-140
Crebzf	3.63399287226434e-143	0.297493693662336	0.296	0.139	1.12799138755085e-138
Cntln	4.22196532778123e-143	0.314904258219259	0.396	0.216	1.3104980377433e-138
Asxl2	7.93395235809103e-143	0.308626447612205	0.289	0.136	2.46269881195146e-138
Proser1	9.64658657718808e-143	0.324982557315609	0.347	0.179	2.99430047355918e-138
Ccnt1	1.35655168085589e-142	0.343312900560428	0.42	0.243	4.21073641737668e-138
Tpx2	1.37984852496579e-142	0.278587806120912	0.505	0.279	4.2830498214938e-138
Gsap	6.58314604077353e-142	0.283296861069457	0.227	0.094	2.0434085310561e-137
Nipbl	1.64588764467642e-141	0.297642845028733	0.597	0.389	5.1088352490756e-137
Rangap1	2.18182071366916e-141	0.290854887975154	0.539	0.324	6.77237149522906e-137
Agk	3.40332976367326e-141	0.283678954597718	0.248	0.108	1.05639355864418e-136
Atg16l1	3.54705322035535e-141	0.261053142139799	0.223	0.091	1.1010053195983e-136
Amer1	2.28013958710716e-140	0.29969521644087	0.318	0.157	7.07755327838062e-136
2810004N23Rik	2.73879996517573e-140	0.278097073451322	0.656	0.436	8.50123509190547e-136
Prpf38b	3.19854567101045e-140	0.314896543296637	0.547	0.35	9.92828576281644e-136
Slc7a6os	2.7106825365448e-139	0.312210085425865	0.274	0.127	8.41395859343507e-135
Zfp101	4.38328193252927e-139	0.263581587596838	0.199	0.077	1.36057071185709e-134
Pick1	4.95507412126212e-139	0.329655732019907	0.332	0.171	1.53805500723976e-134
4932438A13Rik	5.89667799256162e-139	0.329271964299235	0.375	0.204	1.83032884889113e-134
Foxp1	7.13977233025347e-139	0.344586610792908	0.395	0.222	2.21618533131068e-134
Tsc22d2	1.87284240335667e-138	0.30447022825141	0.313	0.155	5.8133028200191e-134
Ubr2	2.03491981729587e-138	0.318637908249423	0.386	0.214	6.31639111288638e-134
Mus81	3.50933365515742e-138	0.263369042707693	0.215	0.087	1.08929716656086e-133
Hnrnpr	4.64445200977096e-138	0.304023458845525	0.726	0.517	1.44163790383291e-133
Rad50	6.29827385604741e-138	0.307235988807931	0.524	0.326	1.95498420491712e-133
Ssbp2	6.74913131773569e-138	0.31695982457267	0.289	0.139	2.09493036102516e-133
Slc20a2	7.95311632088279e-138	0.269347700528757	0.223	0.092	2.46864730600202e-133
Tnrc6a	1.81898749084701e-137	0.32004748002278	0.458	0.277	5.64613717158911e-133
Actl6a	3.12559792840109e-137	0.304425577792779	0.604	0.402	9.70185596975698e-133
Tgfbr1	4.51442734915796e-136	0.281562862931276	0.266	0.121	1.40127824917863e-131
Polr1a	3.20997373116983e-135	0.29801665570079	0.307	0.153	9.96375846155115e-131
Nedd1	5.55870429384141e-135	0.277399382002541	0.257	0.115	1.72542181280837e-130
Nfx1	9.55685758437773e-135	0.323257866027327	0.398	0.226	2.96644859419085e-130
Fam208b	1.97063044662896e-134	0.327741546422624	0.375	0.208	6.11683690633629e-130
Kif22	8.69659708845142e-134	0.287028423597985	0.358	0.186	2.69942373625532e-129
Xrn2	1.73378497337247e-133	0.280830800782074	0.668	0.459	5.38166855734814e-129
Xpo4	6.29311523307946e-133	0.292804969137124	0.278	0.133	1.95338296834786e-128
Trps1	9.55467121317751e-133	0.330404659930088	0.417	0.242	2.9657699445703e-128
Tbc1d1	2.32403498892943e-132	0.264256165609972	0.214	0.088	7.21380460563695e-128
Cnot4	2.635113685279e-132	0.3125321779204	0.459	0.281	8.17939287910602e-128
Grm5	1.05946823880393e-131	0.276686981961527	0.258	0.116	3.2885894132474e-127
Rif1	4.26771767794955e-131	0.302553228232209	0.449	0.269	1.32469956723554e-126
Hs2st1	1.61357821898722e-130	0.299052338771072	0.375	0.208	5.00854679173633e-126
Cdkal1	1.78220114618637e-130	0.291305704317223	0.259	0.12	5.53195235776249e-126
Zranb2	4.66452085290174e-130	0.268346922781641	0.764	0.549	1.4478672727407e-125
Dnmt1	6.42760717824791e-130	0.309958701609268	0.469	0.282	1.99512926812815e-125
Dlst	8.00901497133918e-130	0.290660122263958	0.295	0.146	2.48599824710368e-125
Racgap1	9.32100289048737e-130	0.265872608293754	0.545	0.319	2.89323929720728e-125
Rad18	1.14826530628336e-129	0.282599431430916	0.286	0.137	3.56421551070354e-125
Oraov1	1.81240633829599e-129	0.321070890964606	0.394	0.217	5.62570927407077e-125
Cbx5	1.95349867718866e-129	0.273187449489618	0.825	0.618	6.06365989399359e-125
Mapk8ip3	3.32534653140292e-129	0.295128850819568	0.346	0.184	1.03218756334747e-124
Flna	4.49222917580153e-129	0.31100137100835	0.524	0.334	1.39438793616879e-124
Gtpbp4	7.644270507991e-129	0.25995638180158	0.665	0.457	2.37278156568041e-124
Ddr2	1.3750691868442e-128	0.300939596664969	0.28	0.136	4.26821475596438e-124
Igf1r	5.04751350213795e-128	0.288311376366429	0.303	0.15	1.56674819106362e-123
Rbmx	6.73695387470226e-128	0.286859342577068	0.258	0.12	2.09115048270758e-123
Ccar1	1.22360213332767e-127	0.295074959426515	0.562	0.371	3.7980610218491e-123
Ehmt1	1.89555002678565e-127	0.295614289317609	0.407	0.236	5.88378728314266e-123
Alg13	2.68365773026572e-127	0.283254434636918	0.272	0.13	8.3300735947448e-123
Mmp16	6.09788533985892e-127	0.321225287296138	0.349	0.189	1.89278360949221e-122
Atp2b1	7.08891238624259e-127	0.306846520503836	0.622	0.432	2.2003984046897e-122
Mum1	9.21589964966493e-127	0.312373208925312	0.343	0.185	2.86061525125599e-122
Sox2	3.86766064033119e-126	0.33791239843893	0.729	0.516	1.2005218627588e-121
Bod1l	4.97997835095774e-126	0.293520562994401	0.51	0.328	1.54578528013728e-121
Ranbp10	5.65281823174959e-126	0.266862028827244	0.229	0.1	1.75463477913507e-121
Tbl3	8.72840167181093e-126	0.28384347287946	0.308	0.156	2.70929587893011e-121
Klf7	9.1402964110371e-126	0.332035379007244	0.477	0.299	2.83714800598591e-121
Ago2	1.02819679545636e-125	0.319082754042677	0.461	0.287	3.19152285309655e-121
Phf14	1.31939535842533e-125	0.293528224189057	0.526	0.341	4.09540319255224e-121
Uvrag	1.75266579875657e-125	0.26248990126244	0.223	0.097	5.44027463934038e-121
2410089E03Rik	1.91494493937744e-125	0.276197477407778	0.338	0.179	5.94398909182757e-121
Ankrd17	1.93127431489942e-125	0.304768650132655	0.422	0.251	5.9946754734478e-121
Zfp451	3.02732735627927e-125	0.333204446636245	0.444	0.272	9.39682411389086e-121
Dhx9	1.03182377344404e-124	0.305600174487009	0.595	0.402	3.20278099277031e-120
Mtf2	1.31060778798783e-124	0.289542581227315	0.265	0.128	4.06812657391424e-120
Chd1	1.82692177083037e-124	0.30540996832093	0.468	0.291	5.67076517665746e-120
Pou2f1	2.44093702967201e-124	0.278743274277922	0.239	0.108	7.57666854010192e-120
C530008M17Rik	4.0903762498149e-124	0.267573209470097	0.279	0.136	1.26965278794255e-119
Cars	5.16694249158951e-124	0.311444204538473	0.287	0.144	1.60381894938938e-119
Kif1a	5.96919205483407e-124	0.292115860984706	0.494	0.307	1.85283721382049e-119
Ewsr1	8.12481998898525e-124	0.280674860428524	0.655	0.461	2.52194412458102e-119
Bclaf3	1.16051142407647e-123	0.277659959423887	0.282	0.138	3.60222746033335e-119
Gatad2b	1.57333922328422e-122	0.321113143010575	0.456	0.286	4.88364494907421e-118
Dusp16	2.12131207431724e-122	0.255602038348954	0.215	0.092	6.5845526786807e-118
Syn3	2.194526112471e-122	0.293646654925134	0.313	0.157	6.81180905310998e-118
Rps6kb1	3.36545593564901e-122	0.311606098866106	0.422	0.256	1.04463752242545e-117
Sytl2	4.03359589487472e-122	0.259608144023236	0.155	0.054	1.25202816576911e-117
Ensa	4.91771463830177e-122	0.303756820678573	0.43	0.262	1.52645862372887e-117
Zfp292	4.92931375382345e-122	0.318472490661227	0.45	0.278	1.5300589891868e-117
Mdn1	2.28623835383886e-121	0.275551239255738	0.322	0.17	7.09648385031581e-117
Anks1b	3.8613548043995e-121	0.30827082459909	0.578	0.384	1.1985645312856e-116
Kmt2b	7.80417168963609e-121	0.253292663467814	0.27	0.131	2.42241489246304e-116
Atm	8.67734839328334e-121	0.275041744626442	0.281	0.139	2.69344894127515e-116
Zfp160	9.11119744228056e-121	0.257046947162628	0.222	0.098	2.82811568608389e-116
Polg	1.30152215201622e-120	0.311811885984287	0.333	0.178	4.03992475985835e-116
Kit	1.85612396107656e-120	0.288195583090192	0.291	0.144	5.76140877518163e-116
Spen	2.22252719814835e-120	0.294752130214264	0.391	0.227	6.89872442305249e-116
Hsf1	2.2757671461774e-120	0.275916508849795	0.265	0.128	7.06398122173466e-116
Trio	2.57024595673483e-120	0.272522783293603	0.365	0.203	7.9780434497049e-116
Smg5	3.27953131419982e-120	0.284251712637757	0.303	0.156	1.01796651992762e-115
Trim44	8.75408399071039e-120	0.299388806309942	0.496	0.318	2.7172676707165e-115
Sh3d19	1.0446818584249e-119	0.287360079573475	0.685	0.475	3.24269248855088e-115
Ppp6r3	1.76133056245832e-119	0.290982022736105	0.315	0.166	5.46717006587062e-115
Phc3	2.92633352712238e-119	0.279162274843095	0.292	0.149	9.08333926818785e-115
U2surp	3.23176150250076e-119	0.292489509013085	0.55	0.368	1.00313877037624e-114
Ptk2	4.1104145997732e-119	0.274404000946558	0.394	0.228	1.2758726917696e-114
Kif1b	9.74360577777543e-118	0.265169905974291	0.543	0.356	3.02441523342149e-113
Amn1	1.00772016115956e-117	0.300146975950529	0.32	0.172	3.12796338023928e-113
Zfp746	1.18596060924355e-117	0.273260870668642	0.238	0.11	3.68122173109197e-113
March1	1.38374116172335e-117	0.256404016211002	0.196	0.08	4.29513256598928e-113
Sox10	5.26167919649301e-117	0.343632714479285	0.449	0.28	1.63322522259143e-112
Sec24a	1.8226208617534e-116	0.264918162528994	0.254	0.122	5.65741515488255e-112
Cep83	2.62526748020656e-116	0.265938962516024	0.429	0.26	8.14883025856117e-112
Riok1	5.54461482296224e-116	0.296901172261608	0.35	0.198	1.72104844104748e-111
Chd2	1.47113688713706e-115	0.275329401932737	0.29	0.148	4.56640889767342e-111
Usp40	3.76119676250797e-115	0.28137677347266	0.266	0.131	1.16747547508247e-110
Pid1	7.02347127183475e-115	0.293747947014076	0.225	0.101	2.18008548277751e-110
Rngtt	1.0304798321921e-114	0.251669061073677	0.269	0.133	3.19860939912428e-110
Hirip3	8.86714161879607e-114	0.280828607998047	0.404	0.235	2.7523607584743e-109
Rbm6	1.20889450844399e-113	0.28652696457453	0.33	0.183	3.75240855421015e-109
Soga3	1.24048985920801e-113	0.296408857046128	0.439	0.271	3.85048052298166e-109
Scn8a	1.3581248126313e-113	0.271232444089502	0.252	0.122	4.21561941840755e-109
Arid5a	1.78403323697421e-113	0.294800304518424	0.29	0.149	5.53763916756795e-109
Gripap1	1.89499872552502e-113	0.281099066717494	0.433	0.268	5.88207604402966e-109
Tmem209	3.1565931769847e-113	0.254120817744855	0.221	0.099	9.7980652213605e-109
Srpk1	5.11141510963682e-113	0.266444396651334	0.592	0.405	1.58658325003127e-108
Knop1	5.61164293460454e-113	0.264244192343806	0.545	0.366	1.74185396690125e-108
Bub3	1.28893491425263e-112	0.277101672452914	0.638	0.442	4.00085397384015e-108
Irf3	2.49704216276672e-112	0.253083762688568	0.229	0.105	7.75081887322789e-108
Cd2ap	2.51856245920631e-112	0.277272851828117	0.328	0.18	7.81761787337639e-108
Cdk13	3.15696165414533e-112	0.294064275485454	0.376	0.222	9.79920897446711e-108
Mapk1ip1l	3.91192769701145e-112	0.251870919233622	0.385	0.224	1.21426235715235e-107
Igsf9b	5.30611424559517e-112	0.3137435864215	0.501	0.324	1.64701786183274e-107
Sbf1	5.56443850404785e-111	0.301540950378042	0.351	0.201	1.72720171165645e-106
Rc3h2	9.25384958091182e-111	0.270232684494249	0.341	0.191	2.87239490991503e-106
Pibf1	1.3460152281985e-110	0.253137040283138	0.28	0.143	4.17803126832813e-106
Lbr	2.54725304314243e-109	0.256340163799902	0.321	0.173	7.90667344591411e-105
Fry	2.60710837579663e-109	0.284678307416881	0.338	0.188	8.09246439847273e-105
Pik3r1	2.64103532863072e-109	0.297692629381053	0.678	0.495	8.19777366006974e-105
Pum1	3.2129849293548e-109	0.275787158375	0.514	0.341	9.9731052207173e-105
Kdm5a	3.50601836414796e-109	0.275249819247536	0.441	0.278	1.08826810023153e-104
Ralgps2	3.80247914692563e-109	0.276192987216481	0.443	0.276	1.18028952720572e-104
Tardbp	4.67269773145673e-109	0.278963397587037	0.549	0.371	1.45040537584417e-104
4833420G17Rik	6.34323824712966e-109	0.284159726781984	0.314	0.172	1.96894115190905e-104
Smc5	7.45970963036209e-109	0.27623686581896	0.317	0.173	2.31549386926439e-104
Vars	8.97490992716259e-109	0.26486536473024	0.507	0.329	2.78581204139127e-104
Clk4	1.59929392795618e-108	0.278747020026911	0.404	0.246	4.96420835237598e-104
Cdip1	3.5357790288432e-108	0.266278952412641	0.271	0.139	1.09750581055293e-103
Sbno1	5.08241893652195e-108	0.283338391488104	0.449	0.288	1.57758283789641e-103
Pcdh10	5.6922975395349e-108	0.297381969967657	0.551	0.368	1.76688915627163e-103
Slc25a36	1.08348205911062e-107	0.253272690332463	0.275	0.141	3.36312831147935e-103
Rad51ap1	1.38984624156586e-107	0.251831254097844	0.242	0.115	4.31408273382043e-103
Ubn1	1.13150742575108e-105	0.269422210583817	0.485	0.32	3.51219904953135e-101
Lig3	5.9094369050019e-105	0.256823828135723	0.277	0.144	1.83428921531259e-100
Zfp445	6.07587571233414e-105	0.264350403947258	0.298	0.161	1.88595182110852e-100
Luzp1	6.29649217815384e-105	0.262468300862488	0.344	0.197	1.95443117209895e-100
Nova1	6.30549532758862e-105	0.265648586542897	0.31	0.168	1.95722574968351e-100
Pcf11	8.85689467632009e-105	0.26801436268684	0.292	0.156	2.74918010752976e-100
Wdr70	9.34853937651732e-105	0.280622708695908	0.452	0.293	2.90178662247098e-100
Luc7l3	2.65158940790409e-104	0.254432802730983	0.644	0.454	8.2305335221343e-100
Gcn1l1	1.25096312297985e-103	0.271114612079024	0.306	0.169	3.88298953372946e-99
Eif4g3	1.30374571082574e-103	0.268258001313247	0.448	0.289	4.04682668640308e-99
Pabpn1	1.84484106938153e-103	0.265124872223788	0.336	0.192	5.72638667936028e-99
Otud4	4.75202118210242e-103	0.262106998213753	0.311	0.172	1.47502737492459e-98
Kdm2a	5.85239789436597e-103	0.26519341596466	0.327	0.186	1.8165843064112e-98
Clasp2	1.0991320731039e-102	0.259957751080691	0.379	0.226	3.4117059549145e-98
Larp1	1.22352473877657e-102	0.254381853615167	0.483	0.316	3.79782078916247e-98
Lman2l	2.91930308704938e-102	0.286855535678109	0.272	0.144	9.06151678220127e-98
Cep44	6.32260552132369e-102	0.251484489014428	0.292	0.158	1.96253675381887e-97
Tnik	1.44900886134138e-101	0.305110285084996	0.353	0.206	4.49772350560364e-97
Notch1	2.13466716227726e-101	0.258646918926097	0.561	0.385	6.62600687170862e-97
Ep300	1.11570878018694e-100	0.254789646306574	0.376	0.227	3.46316005370026e-96
Clasp1	1.47656262432092e-100	0.270398217110989	0.332	0.19	4.58325038589213e-96
Rapgef6	2.65211924270694e-100	0.260118004487284	0.313	0.175	8.23217812936233e-96
Mbnl1	3.40667828540944e-100	0.270344728617187	0.485	0.325	1.05743293979109e-95
Ahcyl1	3.8418910652561e-100	0.25982212317514	0.392	0.241	1.19252298665549e-95
Atxn2l	8.63355319306392e-100	0.26713358300533	0.368	0.22	2.67985491112704e-95
Git2	2.81813913604625e-99	0.26218346725219	0.243	0.122	8.74750387828757e-95
Gria4	3.00227143488045e-99	0.261398669758057	0.287	0.154	9.31905053386891e-95
Taf1	3.42328232003394e-99	0.267008826644441	0.401	0.251	1.06258683213853e-94
Ep400	4.36741607911905e-99	0.250101492783955	0.365	0.218	1.35564595095855e-94
Dnm1l	4.45904755552785e-99	0.277556375114214	0.428	0.277	1.38408836123584e-94
Man1a2	6.29032279050565e-99	0.260518331499756	0.424	0.27	1.95251619417296e-94
Lig1	8.91434299850865e-99	0.25599935440458	0.415	0.251	2.76701206673708e-94
2810474O19Rik	9.43246927808457e-99	0.279104307253418	0.342	0.2	2.92783846391745e-94
Xpo7	2.37492333405123e-98	0.268136667256967	0.316	0.18	7.37176202889502e-94
Nbeal1	3.57729878677117e-98	0.252349607542302	0.278	0.148	1.11039354341377e-93
Dip2b	1.13202853735688e-97	0.254134227453714	0.418	0.265	3.51381657995575e-93
Lima1	2.12313610869306e-97	0.291798601727324	0.53	0.363	6.59021448138325e-93
Zkscan3	2.105752002045e-96	0.27245700096067	0.368	0.225	6.53625421434767e-92
Tcf20	5.85427712937929e-96	0.253551082160107	0.307	0.174	1.81716762095933e-91
Exosc7	1.01548118158936e-95	0.258849793210716	0.384	0.239	3.15205358765338e-91
Timp3	1.58936831173918e-95	0.37439723190928	0.727	0.547	4.93339923963841e-91
Pax6	1.03431676064532e-94	0.261950338115868	0.227	0.112	3.21051922504306e-90
Hnrnpl	1.96592271054616e-94	0.25994812788272	0.544	0.381	6.10222409353529e-90
Hnrnph1	3.24750436128722e-93	0.254264014180931	0.615	0.447	1.00802535374355e-88
Cdc42se2	7.16377909609453e-93	0.252179377725164	0.55	0.383	2.22363703142774e-88
Tdp2	3.77587806482144e-92	0.254498321439464	0.318	0.184	1.17203255132057e-87
Tap1	8.62116157800774e-92	0.270615551860828	0.637	0.452	2.6760085538136e-87
Sfswap	9.6582199152585e-92	0.25600333475317	0.28	0.155	2.99791146169624e-87
Cdkn2aip	6.11564065735948e-90	0.265212495367111	0.304	0.175	1.89829486004438e-85
Sipa1l1	1.69577999414929e-89	0.259693098617753	0.328	0.195	5.26370110183939e-85
Camk2d	3.73021961872187e-89	0.250122616633701	0.297	0.169	1.15786016965127e-84
Unc5c	5.22985483935966e-89	0.275243474137739	0.307	0.178	1.62334694213724e-84
Phactr1	5.96077263868974e-89	0.265281829464691	0.328	0.197	1.8502238270493e-84
Skiv2l2	1.26120078518658e-88	0.269383872510038	0.33	0.199	3.91476723721914e-84
Trim26	2.87845213292609e-88	0.278929328874354	0.317	0.19	8.93471542060258e-84
Ppp1r10	1.32565861761385e-86	0.256435252231974	0.352	0.217	4.1148443490734e-82
Tm9sf4	2.6796120715793e-86	0.261112215062651	0.392	0.254	8.31751587018216e-82
Fam76b	3.56421538732175e-86	0.253809348519727	0.312	0.184	1.10633245622467e-81
Tcf7l2	1.26020177087686e-85	0.295391601541596	0.391	0.253	3.91166629680178e-81
Emsy	1.59806009576645e-85	0.251645892950589	0.304	0.178	4.96037853725905e-81
Egr3	2.8532179723175e-85	0.261142683643357	0.333	0.192	8.85638858607352e-81
Slc7a1	2.97238611357103e-85	0.257508962868001	0.323	0.191	9.22628649652448e-81
Swt1	3.21286955872196e-85	0.255458776656467	0.299	0.175	9.97274711027297e-81
Zdhhc21	3.65491342221404e-85	0.257974054075795	0.307	0.181	1.13448512625524e-80
Elmo1	9.95233647165564e-85	0.271918171906269	0.3	0.174	3.08920524080191e-80
Magi2	2.53217127244703e-84	0.250861124679847	0.261	0.145	7.85985962967558e-80
Lrrtm2	2.54409094214022e-83	0.2549383963405	0.235	0.124	7.89685828440324e-79
Ripk1	7.32163428725803e-82	0.273708749604861	0.271	0.155	2.27263528276489e-77
Coq10b	6.5389828365874e-81	0.255488456870595	0.292	0.172	2.02970027247673e-76
Has2	6.92336743398679e-77	0.290523477110539	0.206	0.104	2.1490132515095e-72
Hmbs	3.26410268415482e-76	0.271928484222806	0.261	0.15	1.01317747316166e-71
Ap2b1	1.29987421130868e-73	0.260202515843758	0.403	0.278	4.03480955190215e-69
Ier5l	7.97441840190936e-71	0.258955454834351	0.314	0.191	2.47525947195266e-66
Dctn4	2.16072641326854e-69	0.251897325985387	0.366	0.247	6.70689478678554e-65
Adamts1	7.58914139535288e-69	0.29462740899016	0.386	0.255	2.35566948911754e-64
Gjc3	4.4095793554597e-68	0.258275619951357	0.646	0.494	1.36873343193469e-63
Vac14	8.82968613248872e-59	0.265205408933805	0.289	0.187	2.7407345755245e-54
F830016B08Rik	9.47147032656747e-59	0.264506048476184	0.187	0.1	2.93994438936654e-54
Cxcl10	6.95708005346826e-55	0.313408077868308	0.579	0.439	2.15947764859655e-50
Gbp4	5.22369541200518e-34	0.278396391675792	0.29	0.208	1.62143505588641e-29

[truncated: 7 more sheets: DEG_c9, DEG_c10, DEG_c11, DEG_c12, DEG_c13, DEG_c14, DEG_c15]
