# Supplementary material for: SOX10 mediates glioblastoma cell-state plasticity
Source: EMBO Rep. 2024 Sep 16;25(11):24. doi: 10.1038/s44319-024-00258-8 (PMC11549307; doi:10.1038/s44319-024-00258-8)
Supplement: Supplementary file 3 — Source data Fig. 1 [file 44319_2024_258_MOESM3_ESM.zip]

Archive with 36 entries (29 files):
- Figure1/
- Figure1/Fig1E/
- Figure1/Fig1E/Sox10_GFP_IF/
- Figure1/Fig1E/Sox10_GFP_IF/Ctrl_Sox10_DAPI.jpg
- Figure1/Fig1E/Sox10_GFP_IF/Ctrl_Sox10_GFP.jpg
- Figure1/Fig1E/Sox10_GFP_IF/Ctrl_Sox10_merge.jpg
- Figure1/Fig1E/Sox10_GFP_IF/Ctrl_Sox10_Sox10.jpg
- Figure1/Fig1E/Sox10_GFP_IF/KD_Sox10_DAPI.jpg
- Figure1/Fig1E/Sox10_GFP_IF/KD_Sox10_GFP.jpg
- Figure1/Fig1E/Sox10_GFP_IF/KD_Sox10_merge.jpg
- Figure1/Fig1E/Sox10_GFP_IF/KD_Sox10_Sox10.jpg
- Figure1/Fig1E/Sox9_GFP_IF/
- Figure1/Fig1E/Sox9_GFP_IF/Ctrl_Sox9_DAPI.jpg
- Figure1/Fig1E/Sox9_GFP_IF/Ctrl_Sox9_GFP.jpg
- Figure1/Fig1E/Sox9_GFP_IF/Ctrl_Sox9_Merge.jpg
- Figure1/Fig1E/Sox9_GFP_IF/Ctrl_Sox9_Sox9.jpg
- Figure1/Fig1E/Sox9_GFP_IF/KD_Sox9_DAPI.jpg
- Figure1/Fig1E/Sox9_GFP_IF/KD_Sox9_GFP.jpg
- Figure1/Fig1E/Sox9_GFP_IF/KD_Sox9_Merge.jpg
- Figure1/Fig1E/Sox9_GFP_IF/KD_Sox9_Sox9.jpg
- Figure1/Fig1F/
- Figure1/Fig1F/mGB1-Ctrl-Diff.tif
- Figure1/Fig1F/mGB1-KD1-Diff.tif
- Figure1/Fig1F/mGB1-KD2-Diff.tif
- Figure1/Fig1F/mGB1_Ctrl_SC.tif
- Figure1/Fig1F/mGB1_KD1_SC.tif
- Figure1/Fig1F/mGB1_KD2_SC.tif
- Figure1/Fig1G/
- Figure1/Fig1G/Fig1G_uncropped.pdf
- Figure1/Fig1H/
- Figure1/Fig1H/mGB1-Ctrl-Diff.png
- Figure1/Fig1H/mGB1-Ctrl-SC.png
- Figure1/Fig1H/mGB1-KD1-Diff.png
- Figure1/Fig1H/mGB1-KD1-SC.png
- Figure1/Fig1H/mGB1-KD2-Diff.png
- Figure1/Fig1H/mGB1-KD2-SC.png
