# Supplementary material for: SOX10 mediates glioblastoma cell-state plasticity
Source: EMBO Rep. 2024 Sep 16;25(11):24. doi: 10.1038/s44319-024-00258-8 (PMC11549307; doi:10.1038/s44319-024-00258-8)
Supplement: Supplementary file 4 — Source data Fig. 2 [file 44319_2024_258_MOESM4_ESM.zip]

Archive with 15 entries (12 files):
- Figure2/
- Figure2/Fig2G/
- Figure2/Fig2G/mGB1_Ctrl_tumor_DAPI.jpg
- Figure2/Fig2G/mGB1_Ctrl_tumor_Merge.jpg
- Figure2/Fig2G/mGB1_Ctrl_tumor_Sox2.jpg
- Figure2/Fig2G/mGB1_KD_tumor_DAPI.jpg
- Figure2/Fig2G/mGB1_KD_tumor_Merge.jpg
- Figure2/Fig2G/mGB1_KD_tumor_Sox2.jpg
- Figure2/Fig2H/
- Figure2/Fig2H/mGB1_Ctrl_tumor_DAPI.jpg
- Figure2/Fig2H/mGB1_Ctrl_tumor_Merge.jpg
- Figure2/Fig2H/mGB1_Ctrl_tumor_Nestin.jpg
- Figure2/Fig2H/mGB1_KD_tumor_DAPI.jpg
- Figure2/Fig2H/mGB1_KD_tumor_Merge.jpg
- Figure2/Fig2H/mGB1_KD_tumor_Nestin.jpg
