# Supplementary material for: SOX10 mediates glioblastoma cell-state plasticity
Source: EMBO Rep. 2024 Sep 16;25(11):24. doi: 10.1038/s44319-024-00258-8 (PMC11549307; doi:10.1038/s44319-024-00258-8)
Supplement: Supplementary file 5 — Source data Fig. 3 [file 44319_2024_258_MOESM5_ESM.zip]

Archive with 36 entries (28 files):
- Figure3/
- Figure3/.Rhistory
- Figure3/Fig3D/
- Figure3/Fig3D/mGB1-Ctrl-DAPI.tif
- Figure3/Fig3D/mGB1-Ctrl-merge.tif
- Figure3/Fig3D/mGB1-Ctrl-p27.tif
- Figure3/Fig3D/mGB1-Ctrl-Sox9.tif
- Figure3/Fig3D/mGB1-KD-DAPI.tif
- Figure3/Fig3D/mGB1-KD-merge.tif
- Figure3/Fig3D/mGB1-KD-p27.tif
- Figure3/Fig3D/mGB1-KD-Sox9.tif
- Figure3/Fig3E/
- Figure3/Fig3E/Fig3E_source_data.csv
- Figure3/Fig3F/
- Figure3/Fig3F/NCH421k/
- Figure3/Fig3F/NCH421k/NCH421k-Parental-DAPI.tif
- Figure3/Fig3F/NCH421k/NCH421k-Parental-merge.tif
- Figure3/Fig3F/NCH421k/NCH421k-Parental-p27.tif
- Figure3/Fig3F/NCH421k/NCH421k-Parental-SOX9.tif
- Figure3/Fig3F/NCH421k/NCH421k-Recovered-DAPI.tif
- Figure3/Fig3F/NCH421k/NCH421k-Recovered-merge.tif
- Figure3/Fig3F/NCH421k/NCH421k-Recovered-p27.tif
- Figure3/Fig3F/NCH421k/NCH421k-Recovered-SOX9.tif
- Figure3/Fig3F/NCH441/
- Figure3/Fig3F/NCH441/NCH441-Parental-DAPI.tif
- Figure3/Fig3F/NCH441/NCH441-Parental-merge.tif
- Figure3/Fig3F/NCH441/NCH441-Parental-p27.tif
- Figure3/Fig3F/NCH441/NCH441-Parental-SOX9.tif
- Figure3/Fig3F/NCH441/NCH441-Recovered-DAPI.tif
- Figure3/Fig3F/NCH441/NCH441-Recovered-merge.tif
- Figure3/Fig3F/NCH441/NCH441-Recovered-p27.tif
- Figure3/Fig3F/NCH441/NCH441-Recovered-SOX9.tif
- Figure3/Fig3G/
- Figure3/Fig3G/Fig3G_source_data.csv
- Figure3/Fig3H/
- Figure3/Fig3H/Fig3H_source_data.xlsx
