# Supplementary material for: SOX10 mediates glioblastoma cell-state plasticity
Source: EMBO Rep. 2024 Sep 16;25(11):24. doi: 10.1038/s44319-024-00258-8 (PMC11549307; doi:10.1038/s44319-024-00258-8)
Supplement: Supplementary file 5 — Source data Fig. 3 [file 44319_2024_258_MOESM5_ESM.zip › Figure3/Fig3E/Fig3E_source_data.csv]

Sample	SOX9/p27 double positive cells percentage
mGB1-Ctrl	0
mGB1-Ctrl	0
mGB1-Ctrl	0
mGB1-Ctrl	0
mGB1-Ctrl	0
mGB1-Ctrl	0
mGB1-Ctrl	0
mGB1-Ctrl	0
mGB1-Ctrl	0
mGB1-Ctrl	0
mGB1-Ctrl	0
mGB1-Ctrl	0
mGB1-Ctrl	5.882352941
mGB1-Ctrl	0
mGB1-Ctrl	0
mGB1-Ctrl	0
mGB1-Ctrl	0.363636364
mGB1-Ctrl	0
mGB1-Ctrl	0
mGB1-Ctrl	0
mGB1-Ctrl	0
mGB1-Ctrl	0
mGB1-Ctrl	0
mGB1-Ctrl	0
mGB1-KD#1	12.58992806
mGB1-KD#1	8.474576271
mGB1-KD#1	4.587155963
mGB1-KD#1	1.183431953
mGB1-KD#1	14.88549618
mGB1-KD#1	0.92879257
mGB1-KD#1	8.595988539
mGB1-KD#1	10.14492754
mGB1-KD#1	0.67114094
mGB1-KD#1	0.340136054
mGB1-KD#1	1.993355482
mGB1-KD#1	2.02020202
mGB1-KD#1	4.248366013
mGB1-KD#1	3.142857143
mGB1-KD#1	2.645502646
mGB1-KD#1	9.79020979
mGB1-KD#1	6.557377049
mGB1-KD#1	5.454545455
mGB1-KD#1	17.94871795
mGB1-KD#2	3.873239437
mGB1-KD#2	4.87804878
mGB1-KD#2	3.614457831
mGB1-KD#2	3.424657534
mGB1-KD#2	2.105263158
mGB1-KD#2	0.888888889
mGB1-KD#2	2.040816327
mGB1-KD#2	5.555555556
mGB1-KD#2	8.171206226
mGB1-KD#2	7.511737089
mGB1-KD#2	7.534246575
mGB1-KD#2	10.75268817
mGB1-KD#2	6.41025641
mGB1-KD#2	4.201680672
mGB1-KD#2	23.80952381
mGB1-KD#2	2.5
mGB1-KD#2	3.703703704
mGB1-KD#2	1.775147929
mGB1-KD#2	6.285714286
mGB1-KD#2	3.225806452
mGB1-KD#2	2.150537634
mGB1-KD#2	0
mGB1-KD#2	0
mGB1-KD#2	2.976190476
mGB1-KD#2	3.125
mGB1-KD#2	7.352941176
mGB1-KD#2	2.259887006
estimate	estimate1	estimate2	.y.	group1	group2	p	method	alternative	p.adj.signif
-5.855682426	0.260249554	6.11593198	SOX9.p27.double.positive.cells.percentage	Ctrl	KD#1	1.00E-04	T-test	two.sided	***
-4.559276191	0.260249554	4.819525745	SOX9.p27.double.positive.cells.percentage	Ctrl	KD#2	2.70E-05	T-test	two.sided	***
