# Supplementary material for: SOX10 mediates glioblastoma cell-state plasticity
Source: EMBO Rep. 2024 Sep 16;25(11):24. doi: 10.1038/s44319-024-00258-8 (PMC11549307; doi:10.1038/s44319-024-00258-8)
Supplement: Supplementary file 5 — Source data Fig. 3 [file 44319_2024_258_MOESM5_ESM.zip › Figure3/Fig3G/Fig3G_source_data.csv]

Fig3G
	Group	Experiment	mean
	NCH421k-Parental	R1	0.124223602
	NCH421k-Parental	R2	0.370716475
	NCH421k-Parental	R3	2.217516426
	NCH421k-Recovered	R1	5.617257812
	NCH421k-Recovered	R2	5.518379968
	NCH421k-Recovered	R3	9.02897932
	NCH441-Parental	R1	2.922956153
	NCH441-Parental	R2	0.049019608
	NCH441-Parental	R3	0.161290323
	NCH441-Recovered	R1	12.29043246
	NCH441-Recovered	R2	18.68486544
	NCH441-Recovered	R3	9.554346679
		Group 1	Group 2	P value	Mean of Parental	Mean of Recovered
	NCH421k	Parental	Recovered	0.011923	0.9042	6.722
	NCH441	Parental	Recovered	0.012133	1.044	13.51
