# Supplementary material for: SOX10 mediates glioblastoma cell-state plasticity
Source: EMBO Rep. 2024 Sep 16;25(11):24. doi: 10.1038/s44319-024-00258-8 (PMC11549307; doi:10.1038/s44319-024-00258-8)
Supplement: Supplementary file 5 — Source data Fig. 3 [file 44319_2024_258_MOESM5_ESM.zip › Figure3/Fig3H/Fig3H_source_data.xlsx]

## Sheet: Sheet1
Fig3H	Relative cell count upon TMZ treatment (normalized to parental cells treated with DMSO)
	Parental			Recovered				Two tailed unpaired t-test
NCH421k	0.1133	0.1093	0.0527	0.32742	0.73274	0.42623		0.0308841
NCH441	0.033466	0.024153	0.0591	0.343357	0.386816	0.382745		4.39679e-05
