# Supplementary material for: SOX10 mediates glioblastoma cell-state plasticity
Source: EMBO Rep. 2024 Sep 16;25(11):24. doi: 10.1038/s44319-024-00258-8 (PMC11549307; doi:10.1038/s44319-024-00258-8)
Supplement: Supplementary file 6 — Source data Fig. 4 [file 44319_2024_258_MOESM6_ESM.zip]

Archive with 24 entries (15 files):
- Figure4/
- Figure4/Fig4A/
- Figure4/Fig4A/Fig4A_uncropped_blots.pdf
- Figure4/Fig4B/
- Figure4/Fig4B/Fig4B_source_data.csv
- Figure4/Fig4C/
- Figure4/Fig4C/mGB1-KD-DMSO-DAPI.tif
- Figure4/Fig4C/mGB1-KD-DMSO-merge.tif
- Figure4/Fig4C/mGB1-KD-DMSO-p27.tif
- Figure4/Fig4C/mGB1-KD-DMSO-Sox9.tif
- Figure4/Fig4C/mGB1-KD-LY411575-DAPI.tif
- Figure4/Fig4C/mGB1-KD-LY411575-merge.tif
- Figure4/Fig4C/mGB1-KD-LY411575-p27.tif
- Figure4/Fig4C/mGB1-KD-LY411575-Sox9.tif
- Figure4/Fig4D/
- Figure4/Fig4D/Fig4D_source_data.csv
- Figure4/Fig4E/
- Figure4/Fig4E/Fig4E_source_data.csv
- Figure4/Fig4F/
- Figure4/Fig4F/Fig4F_source_data.csv
- Figure4/Fig4G/
- Figure4/Fig4G/Fig4G_source_data.xlsx
- Figure4/Fig4H/
- Figure4/Fig4H/Fig4H_source_data.xlsx
