# Supplementary material for: SOX10 mediates glioblastoma cell-state plasticity
Source: EMBO Rep. 2024 Sep 16;25(11):24. doi: 10.1038/s44319-024-00258-8 (PMC11549307; doi:10.1038/s44319-024-00258-8)
Supplement: Supplementary file 6 — Source data Fig. 4 [file 44319_2024_258_MOESM6_ESM.zip › Figure4/Fig4B/Fig4B_source_data.csv]

Relative mRNA expression (normalized to nT-DMSO)
Sample	Gene	R1	R2	R3
mGB1-nT-DMSO	Hes5	1	1	1
mGB1-nT-LY-0.5 uM	Hes5	0.03	0.02	0.02
mGB1-nT-LY-2 uM	Hes5	0.04	0.02	0.02
mGB1-sh1-DMSO	Hes5	5.03	3.17	5.01
mGB1-sh1-LY-0.5uM	Hes5	0.07	0.05	0.06
mGB1-sh1-LY-2uM	Hes5	0.07	0.04	0.07
mGB1-sh2-DMSO	Hes5	5.37	3.45	9.59
mGB1-sh2-LY-0.5uM	Hes5	0.05	0.04	0.06
mGB1-sh2-LY-2 uM	Hes5	0.06	0.04	0.05
mGB1-nT-DMSO	Ascl1	1.01	1	1
mGB1-nT-LY-0.5 uM	Ascl1	1.68	2.21	1.69
mGB1-nT-LY-2 uM	Ascl1	2.18	3.27	1.57
mGB1-sh1-DMSO	Ascl1	1.11	1.28	1.19
mGB1-sh1-LY-0.5uM	Ascl1	2.09	3.14	2.66
mGB1-sh1-LY-2uM	Ascl1	1.93	2.87	2.66
mGB1-sh2-DMSO	Ascl1	1.08	1.61	1.42
mGB1-sh2-LY-0.5uM	Ascl1	2.5	3.37	3.03
mGB1-sh2-LY-2 uM	Ascl1	2.15	3.46	2.76
Statistical tests
	Gene	Genotype	group1	group2	n1	n2	method	alternative	p.adj	p.adj.signif
	Hes5	Ctrl	Vehicle	LY411575-0.5uM	3	3	T-test	two.sided	8.14E-10	***
	Hes5	Ctrl	Vehicle	LY411575-2uM	3	3	T-test	two.sided	1.32E-08	***
	Hes5	KD#1	Vehicle	LY411575-0.5uM	3	3	T-test	two.sided	0.002	**
	Hes5	KD#1	Vehicle	LY411575-2uM	3	3	T-test	two.sided	0.002	**
	Hes5	KD#2	Vehicle	LY411575-0.5uM	3	3	T-test	two.sided	0.028	*
	Hes5	KD#2	Vehicle	LY411575-2uM	3	3	T-test	two.sided	0.028	*
	Ascl1	Ctrl	Vehicle	LY411575-0.5uM	3	3	T-test	two.sided	0.008	**
	Ascl1	Ctrl	Vehicle	LY411575-2uM	3	3	T-test	two.sided	0.055	ns
	Ascl1	KD#1	Vehicle	LY411575-0.5uM	3	3	T-test	two.sided	0.01	**
	Ascl1	KD#1	Vehicle	LY411575-2uM	3	3	T-test	two.sided	0.011	*
	Ascl1	KD#2	Vehicle	LY411575-0.5uM	3	3	T-test	two.sided	0.006	**
	Ascl1	KD#2	Vehicle	LY411575-2uM	3	3	T-test	two.sided	0.025	*
