# Supplementary material for: SOX10 mediates glioblastoma cell-state plasticity
Source: EMBO Rep. 2024 Sep 16;25(11):24. doi: 10.1038/s44319-024-00258-8 (PMC11549307; doi:10.1038/s44319-024-00258-8)
Supplement: Supplementary file 6 — Source data Fig. 4 [file 44319_2024_258_MOESM6_ESM.zip › Figure4/Fig4D/Fig4D_source_data.csv]

Genotype	Treatment	Staining	Pecentage
KD#1	Vehicle	Sox9	35.05154639
KD#2	Vehicle	Sox9	14.47368421
KD#2	LY411575	Sox9	27.87878788
KD#1	LY411575	Sox9	11.32075472
KD#1	Vehicle	Sox9	14.73684211
KD#1	Vehicle	Sox9	17.77777778
KD#1	Vehicle	Sox9	12.58278146
KD#1	Vehicle	Sox9	12.58278146
KD#1	Vehicle	Sox9	20.12195122
KD#1	Vehicle	Sox9	10.82802548
KD#1	Vehicle	Sox9	24.52830189
KD#1	Vehicle	Sox9	27.5862069
KD#1	Vehicle	Sox9	21.81818182
KD#1	Vehicle	Sox9	28.88888889
KD#1	Vehicle	Sox9	30.76923077
KD#1	Vehicle	Sox9	28.84615385
KD#1	Vehicle	Sox9	26.92307692
KD#1	Vehicle	Sox9	25.30120482
KD#1	Vehicle	Sox9	38.31775701
KD#2	Vehicle	Sox9	16.32653061
KD#2	Vehicle	Sox9	14.28571429
KD#2	Vehicle	Sox9	13.24503311
KD#2	Vehicle	Sox9	18.70503597
KD#2	Vehicle	Sox9	30.55555556
KD#2	Vehicle	Sox9	22.81879195
KD#2	Vehicle	Sox9	28.57142857
KD#2	Vehicle	Sox9	26.31578947
KD#2	Vehicle	Sox9	40.45801527
KD#2	Vehicle	Sox9	24.29906542
KD#2	Vehicle	Sox9	22.60273973
KD#2	Vehicle	Sox9	26.89655172
KD#2	Vehicle	Sox9	25.22522523
KD#2	Vehicle	Sox9	35.65891473
KD#2	Vehicle	Sox9	32.78688525
KD#2	Vehicle	Sox9	28.18181818
KD#2	LY411575	Sox9	30.25210084
KD#2	LY411575	Sox9	46.47887324
KD#2	LY411575	Sox9	51.14503817
KD#2	LY411575	Sox9	38.23529412
KD#2	LY411575	Sox9	38.46153846
KD#2	LY411575	Sox9	46.23655914
KD#2	LY411575	Sox9	47.94520548
KD#2	LY411575	Sox9	37.32394366
KD#2	LY411575	Sox9	41.17647059
KD#2	LY411575	Sox9	41.35338346
KD#2	LY411575	Sox9	54.71698113
KD#2	LY411575	Sox9	45
KD#2	LY411575	Sox9	55.45454545
KD#2	LY411575	Sox9	37.00787402
KD#2	LY411575	Sox9	43.88888889
KD#2	LY411575	Sox9	36.12565445
KD#1	LY411575	Sox9	30.27522936
KD#1	LY411575	Sox9	27.00729927
KD#1	LY411575	Sox9	35.80246914
KD#1	LY411575	Sox9	7.065217391
KD#1	LY411575	Sox9	9.677419355
KD#1	LY411575	Sox9	6.666666667
KD#1	LY411575	Sox9	4.733727811
KD#1	LY411575	Sox9	10.41666667
KD#1	LY411575	Sox9	14.96598639
KD#1	LY411575	Sox9	30.54187192
KD#1	LY411575	Sox9	32.16080402
KD#1	LY411575	Sox9	28.63247863
KD#1	LY411575	Sox9	36.492891
KD#1	LY411575	Sox9	32
KD#1	LY411575	Sox9	44.52554745
KD#1	LY411575	Sox9	40
KD#1	Vehicle	Sox9	10.89108911
KD#1	Vehicle	Sox9	10.89108911
KD#1	LY411575	Sox9	0
KD#1	Vehicle	Sox9	15.78947368
KD#1	Vehicle	Sox9	20.74074074
KD#1	Vehicle	Sox9	18.42105263
KD#1	Vehicle	Sox9	25.34246575
KD#1	Vehicle	Sox9	20.66666667
KD#1	Vehicle	Sox9	29.48717949
KD#1	Vehicle	Sox9	12.29050279
KD#1	Vehicle	Sox9	27.27272727
KD#1	Vehicle	Sox9	20.13888889
KD#1	Vehicle	Sox9	18.94736842
KD#1	Vehicle	Sox9	30.68783069
KD#1	Vehicle	Sox9	19.23076923
KD#1	Vehicle	Sox9	22.54901961
KD#1	Vehicle	Sox9	7.586206897
KD#1	LY411575	Sox9	34.61538462
KD#1	LY411575	Sox9	34.52380952
KD#1	LY411575	Sox9	30.59701493
KD#1	LY411575	Sox9	37.89473684
KD#1	LY411575	Sox9	31.86813187
KD#1	LY411575	Sox9	42.69662921
KD#1	LY411575	Sox9	29.47368421
KD#1	LY411575	Sox9	35.8490566
KD#1	LY411575	Sox9	26.5625
KD#1	LY411575	Sox9	18.53448276
KD#1	LY411575	Sox9	19.55307263
KD#1	LY411575	Sox9	25.36585366
KD#1	LY411575	Sox9	27.13567839
KD#1	LY411575	Sox9	37.03703704
KD#2	Vehicle	Sox9	10.42654028
KD#2	Vehicle	Sox9	12.43781095
KD#2	Vehicle	Sox9	18.125
KD#2	Vehicle	Sox9	21.46596859
KD#2	Vehicle	Sox9	26.5625
KD#2	Vehicle	Sox9	16.1849711
KD#2	Vehicle	Sox9	20.71005917
KD#2	Vehicle	Sox9	7.983193277
KD#2	Vehicle	Sox9	27.56756757
KD#2	Vehicle	Sox9	26.43678161
KD#2	Vehicle	Sox9	17.93478261
KD#2	Vehicle	Sox9	11.82795699
KD#2	Vehicle	Sox9	19.35483871
KD#2	Vehicle	Sox9	24.29378531
KD#2	Vehicle	Sox9	23.93617021
KD#2	Vehicle	Sox9	18.33333333
KD#2	LY411575	Sox9	20.33333333
KD#2	LY411575	Sox9	21.94244604
KD#2	LY411575	Sox9	19.46564885
KD#2	LY411575	Sox9	22.27488152
KD#2	LY411575	Sox9	40.11976048
KD#2	LY411575	Sox9	45.38461538
KD#2	LY411575	Sox9	42.54143646
KD#2	LY411575	Sox9	19.66527197
KD#2	LY411575	Sox9	22.05323194
KD#2	LY411575	Sox9	23.57414449
KD#2	LY411575	Sox9	39.78494624
KD#2	LY411575	Sox9	27.77777778
KD#2	LY411575	Sox9	25.52301255
KD#2	LY411575	Sox9	22.66009852
KD#2	LY411575	Sox9	35.4679803
KD#1	Vehicle	p27	24.74226804
KD#2	Vehicle	p27	19.73684211
KD#2	LY411575	p27	9.090909091
KD#1	LY411575	p27	1.886792453
KD#1	Vehicle	p27	35.78947368
KD#1	Vehicle	p27	35.55555556
KD#1	Vehicle	p27	35.09933775
KD#1	Vehicle	p27	35.09933775
KD#1	Vehicle	p27	34.14634146
KD#1	Vehicle	p27	35.66878981
KD#1	Vehicle	p27	40.25157233
KD#1	Vehicle	p27	34.48275862
KD#1	Vehicle	p27	36.36363636
KD#1	Vehicle	p27	17.77777778
KD#1	Vehicle	p27	23.07692308
KD#1	Vehicle	p27	31.73076923
KD#1	Vehicle	p27	14.1025641
KD#1	Vehicle	p27	16.86746988
KD#1	Vehicle	p27	21.4953271
KD#2	Vehicle	p27	22.44897959
KD#2	Vehicle	p27	29.8136646
KD#2	Vehicle	p27	23.8410596
KD#2	Vehicle	p27	25.17985612
KD#2	Vehicle	p27	15.97222222
KD#2	Vehicle	p27	17.44966443
KD#2	Vehicle	p27	18.25396825
KD#2	Vehicle	p27	25.56390977
KD#2	Vehicle	p27	16.79389313
KD#2	Vehicle	p27	26.1682243
KD#2	Vehicle	p27	19.8630137
KD#2	Vehicle	p27	25.51724138
KD#2	Vehicle	p27	32.43243243
KD#2	Vehicle	p27	24.80620155
KD#2	Vehicle	p27	22.13114754
KD#2	Vehicle	p27	25.45454545
KD#2	LY411575	p27	11.76470588
KD#2	LY411575	p27	2.112676056
KD#2	LY411575	p27	6.106870229
KD#2	LY411575	p27	1.960784314
KD#2	LY411575	p27	5.384615385
KD#2	LY411575	p27	5.376344086
KD#2	LY411575	p27	1.369863014
KD#2	LY411575	p27	6.338028169
KD#2	LY411575	p27	5.882352941
KD#2	LY411575	p27	6.766917293
KD#2	LY411575	p27	6.603773585
KD#2	LY411575	p27	4.285714286
KD#2	LY411575	p27	3.636363636
KD#2	LY411575	p27	2.362204724
KD#2	LY411575	p27	7.222222222
KD#2	LY411575	p27	5.235602094
KD#1	LY411575	p27	24.7706422
KD#1	LY411575	p27	19.7080292
KD#1	LY411575	p27	19.75308642
KD#1	LY411575	p27	20.10869565
KD#1	LY411575	p27	17.41935484
KD#1	LY411575	p27	20
KD#1	LY411575	p27	20.71005917
KD#1	LY411575	p27	25.69444444
KD#1	LY411575	p27	17.68707483
KD#1	LY411575	p27	20.19704433
KD#1	LY411575	p27	11.05527638
KD#1	LY411575	p27	20.94017094
KD#1	LY411575	p27	19.43127962
KD#1	LY411575	p27	10.85714286
KD#1	LY411575	p27	16.05839416
KD#1	LY411575	p27	17.77777778
KD#1	Vehicle	p27	39.10891089
KD#1	Vehicle	p27	39.10891089
KD#1	LY411575	p27	0
KD#1	Vehicle	p27	34.73684211
KD#1	Vehicle	p27	41.48148148
KD#1	Vehicle	p27	31.57894737
KD#1	Vehicle	p27	43.15068493
KD#1	Vehicle	p27	37.33333333
KD#1	Vehicle	p27	38.46153846
KD#1	Vehicle	p27	31.84357542
KD#1	Vehicle	p27	38.63636364
KD#1	Vehicle	p27	44.44444444
KD#1	Vehicle	p27	34.21052632
KD#1	Vehicle	p27	27.51322751
KD#1	Vehicle	p27	29.12087912
KD#1	Vehicle	p27	36.76470588
KD#1	Vehicle	p27	39.31034483
KD#1	LY411575	p27	14.74358974
KD#1	LY411575	p27	20.23809524
KD#1	LY411575	p27	16.41791045
KD#1	LY411575	p27	18.94736842
KD#1	LY411575	p27	12.08791209
KD#1	LY411575	p27	12.35955056
KD#1	LY411575	p27	18.94736842
KD#1	LY411575	p27	19.81132075
KD#1	LY411575	p27	19.27083333
KD#1	LY411575	p27	17.67241379
KD#1	LY411575	p27	14.52513966
KD#1	LY411575	p27	13.17073171
KD#1	LY411575	p27	23.61809045
KD#1	LY411575	p27	17.90123457
KD#2	Vehicle	p27	17.06161137
KD#2	Vehicle	p27	26.86567164
KD#2	Vehicle	p27	26.875
KD#2	Vehicle	p27	27.7486911
KD#2	Vehicle	p27	18.22916667
KD#2	Vehicle	p27	16.1849711
KD#2	Vehicle	p27	27.81065089
KD#2	Vehicle	p27	20.16806723
KD#2	Vehicle	p27	21.62162162
KD#2	Vehicle	p27	22.4137931
KD#2	Vehicle	p27	20.65217391
KD#2	Vehicle	p27	18.27956989
KD#2	Vehicle	p27	24.19354839
KD#2	Vehicle	p27	24.85875706
KD#2	Vehicle	p27	29.25531915
KD#2	Vehicle	p27	28.33333333
KD#2	LY411575	p27	8.666666667
KD#2	LY411575	p27	7.913669065
KD#2	LY411575	p27	7.251908397
KD#2	LY411575	p27	10.90047393
KD#2	LY411575	p27	8.982035928
KD#2	LY411575	p27	10.76923077
KD#2	LY411575	p27	7.73480663
KD#2	LY411575	p27	9.623430962
KD#2	LY411575	p27	7.984790875
KD#2	LY411575	p27	6.08365019
KD#2	LY411575	p27	9.677419355
KD#2	LY411575	p27	7.936507937
KD#2	LY411575	p27	9.205020921
KD#2	LY411575	p27	9.852216749
KD#2	LY411575	p27	8.866995074
KD#1	Vehicle	Double.positive	19.58762887
KD#2	Vehicle	Double.positive	0
KD#2	LY411575	Double.positive	0
KD#1	LY411575	Double.positive	0
KD#1	Vehicle	Double.positive	15.78947368
KD#1	Vehicle	Double.positive	16.66666667
KD#1	Vehicle	Double.positive	0.662251656
KD#1	Vehicle	Double.positive	0.662251656
KD#1	Vehicle	Double.positive	3.048780488
KD#1	Vehicle	Double.positive	0
KD#1	Vehicle	Double.positive	4.402515723
KD#1	Vehicle	Double.positive	1.724137931
KD#1	Vehicle	Double.positive	7.272727273
KD#1	Vehicle	Double.positive	12.22222222
KD#1	Vehicle	Double.positive	21.97802198
KD#1	Vehicle	Double.positive	7.692307692
KD#1	Vehicle	Double.positive	10.25641026
KD#1	Vehicle	Double.positive	27.71084337
KD#1	Vehicle	Double.positive	13.08411215
KD#2	Vehicle	Double.positive	1.360544218
KD#2	Vehicle	Double.positive	1.242236025
KD#2	Vehicle	Double.positive	5.960264901
KD#2	Vehicle	Double.positive	3.597122302
KD#2	Vehicle	Double.positive	14.58333333
KD#2	Vehicle	Double.positive	2.013422819
KD#2	Vehicle	Double.positive	10.31746032
KD#2	Vehicle	Double.positive	4.511278195
KD#2	Vehicle	Double.positive	13.74045802
KD#2	Vehicle	Double.positive	23.36448598
KD#2	Vehicle	Double.positive	24.65753425
KD#2	Vehicle	Double.positive	15.17241379
KD#2	Vehicle	Double.positive	9.009009009
KD#2	Vehicle	Double.positive	8.527131783
KD#2	Vehicle	Double.positive	16.39344262
KD#2	Vehicle	Double.positive	11.81818182
KD#2	LY411575	Double.positive	0
KD#2	LY411575	Double.positive	0
KD#2	LY411575	Double.positive	0
KD#2	LY411575	Double.positive	0
KD#2	LY411575	Double.positive	0
KD#2	LY411575	Double.positive	0
KD#2	LY411575	Double.positive	0
KD#2	LY411575	Double.positive	0
KD#2	LY411575	Double.positive	0
KD#2	LY411575	Double.positive	0.751879699
KD#2	LY411575	Double.positive	0
KD#2	LY411575	Double.positive	0.714285714
KD#2	LY411575	Double.positive	0
KD#2	LY411575	Double.positive	0.787401575
KD#2	LY411575	Double.positive	0
KD#2	LY411575	Double.positive	0
KD#1	LY411575	Double.positive	0
KD#1	LY411575	Double.positive	2.189781022
KD#1	LY411575	Double.positive	1.234567901
KD#1	LY411575	Double.positive	0
KD#1	LY411575	Double.positive	0
KD#1	LY411575	Double.positive	0
KD#1	LY411575	Double.positive	0
KD#1	LY411575	Double.positive	0.694444444
KD#1	LY411575	Double.positive	0
KD#1	LY411575	Double.positive	0.492610837
KD#1	LY411575	Double.positive	1.507537688
KD#1	LY411575	Double.positive	0.854700855
KD#1	LY411575	Double.positive	0.473933649
KD#1	LY411575	Double.positive	0.571428571
KD#1	LY411575	Double.positive	2.919708029
KD#1	LY411575	Double.positive	1.111111111
KD#1	Vehicle	Double.positive	0.99009901
KD#1	Vehicle	Double.positive	0.99009901
KD#1	LY411575	Double.positive	0
KD#1	Vehicle	Double.positive	2.631578947
KD#1	Vehicle	Double.positive	5.925925926
KD#1	Vehicle	Double.positive	3.157894737
KD#1	Vehicle	Double.positive	5.479452055
KD#1	Vehicle	Double.positive	4
KD#1	Vehicle	Double.positive	6.41025641
KD#1	Vehicle	Double.positive	2.234636872
KD#1	Vehicle	Double.positive	5.303030303
KD#1	Vehicle	Double.positive	2.083333333
KD#1	Vehicle	Double.positive	1.052631579
KD#1	Vehicle	Double.positive	19.57671958
KD#1	Vehicle	Double.positive	1.098901099
KD#1	Vehicle	Double.positive	1.470588235
KD#1	Vehicle	Double.positive	3.448275862
KD#1	LY411575	Double.positive	0.641025641
KD#1	LY411575	Double.positive	0
KD#1	LY411575	Double.positive	0
KD#1	LY411575	Double.positive	2.105263158
KD#1	LY411575	Double.positive	0
KD#1	LY411575	Double.positive	0
KD#1	LY411575	Double.positive	0
KD#1	LY411575	Double.positive	2.830188679
KD#1	LY411575	Double.positive	0
KD#1	LY411575	Double.positive	0
KD#1	LY411575	Double.positive	0.558659218
KD#1	LY411575	Double.positive	0.487804878
KD#1	LY411575	Double.positive	0.502512563
KD#1	LY411575	Double.positive	0.617283951
KD#2	Vehicle	Double.positive	0
KD#2	Vehicle	Double.positive	0.497512438
KD#2	Vehicle	Double.positive	1.25
KD#2	Vehicle	Double.positive	7.329842932
KD#2	Vehicle	Double.positive	6.770833333
KD#2	Vehicle	Double.positive	1.734104046
KD#2	Vehicle	Double.positive	4.733727811
KD#2	Vehicle	Double.positive	0
KD#2	Vehicle	Double.positive	13.51351351
KD#2	Vehicle	Double.positive	7.471264368
KD#2	Vehicle	Double.positive	0.543478261
KD#2	Vehicle	Double.positive	1.075268817
KD#2	Vehicle	Double.positive	16.93548387
KD#2	Vehicle	Double.positive	6.779661017
KD#2	Vehicle	Double.positive	6.914893617
KD#2	Vehicle	Double.positive	14.16666667
KD#2	LY411575	Double.positive	0
KD#2	LY411575	Double.positive	0.35971223
KD#2	LY411575	Double.positive	0
KD#2	LY411575	Double.positive	0
KD#2	LY411575	Double.positive	0.598802395
KD#2	LY411575	Double.positive	2.307692308
KD#2	LY411575	Double.positive	0
KD#2	LY411575	Double.positive	0
KD#2	LY411575	Double.positive	0.380228137
KD#2	LY411575	Double.positive	0
KD#2	LY411575	Double.positive	0.537634409
KD#2	LY411575	Double.positive	0
KD#2	LY411575	Double.positive	0.836820084
KD#2	LY411575	Double.positive	0
KD#2	LY411575	Double.positive	1.477832512
	Genotype	Staining	.y.	group1	group2	n1	n2	statistic	df	p	p.signif
	KD#1	Sox9	Pecentage	Vehicle	LY411575	32	32	-1.805486049	52.65847373	0.0767	ns
	KD#2	Sox9	Pecentage	Vehicle	LY411575	33	32	-5.981530266	54.77148545	1.75E-07	***
	KD#1	p27	Pecentage	Vehicle	LY411575	32	32	9.635209511	56.55909468	1.56E-13	***
	KD#2	p27	Pecentage	Vehicle	LY411575	33	32	17.75115047	53.48220832	4.47E-24	***
	KD#1	Double.positive	Pecentage	Vehicle	LY411575	32	32	4.986208833	31.81887168	2.10E-05	***
	KD#2	Double.positive	Pecentage	Vehicle	LY411575	33	32	6.275295199	32.38480624	4.66E-07	***
