# Supplementary material for: SOX10 mediates glioblastoma cell-state plasticity
Source: EMBO Rep. 2024 Sep 16;25(11):24. doi: 10.1038/s44319-024-00258-8 (PMC11549307; doi:10.1038/s44319-024-00258-8)
Supplement: Supplementary file 6 — Source data Fig. 4 [file 44319_2024_258_MOESM6_ESM.zip › Figure4/Fig4E/Fig4E_source_data.csv]

Compound ID	Compound name	DMSO	LY only	Single R1	Single R2	Single R3	Combo R1	Combo R2	Combo R3	Mean	Combo mean	ECE	OCE	SI
1	ICG001	531020	578606.6667	400560	494320	382200	505120	524760	557320	425693.3333	529066.6667	0.873491183	0.996321545	-0.122830362
2	PI3K/HDAC Inhibitor	531020	578606.6667	376880	453080	348480	27080	23880	32400	392813.3333	27786.66667	0.806023858	0.052326968	0.75369689
3	ANA12	531020	578606.6667	635800	418200	581560	549720	593280	546680	545186.6667	563226.6667	1.11868265	1.060650572	0.058032078
4	LY294002	531020	578606.6667	515600	470520	512280	492760	520600	521600	499466.6667	511653.3333	1.024868597	0.963529308	0.061339289
5	PI3K-IN-2	531020	578606.6667	439320	424360	531920	489320	445160	464440	465200	466306.6667	0.954555936	0.878133906	0.07642203
6	AT 7519	531020	578606.6667	410040	422960	431920	453360	465400	415320	421640	444693.3333	0.865174043	0.837432363	0.02774168
7	MLN8054	531020	578606.6667	475560	494360	434040	216520	243520	269760	467986.6667	243266.6667	0.960273969	0.458112061	0.502161908
8	(R)-PFI-2 hydrochloride	531020	578606.6667	470600	488200	462000	616960	570440	540560	473600	575986.6667	0.971792113	1.084679799	-0.112887685
9	Cinchonine	531020	578606.6667	331480	296080	287320	538560	520360	541640	304960	533520	0.625755327	1.004707921	-0.378952594
10	XL147 analogue	531020	578606.6667	10840	10280	12160	356640	434040	443120	11093.33333	411266.6667	0.022762698	0.774484326	-0.751721628
11	PCI24781	531020	578606.6667	522880	536920	564000	288480	318200	304040	541266.6667	303573.3333	1.1106391	0.571679661	0.53895944
12	Taselisib	531020	578606.6667	363720	385360	381400	253080	318360	302040	376826.6667	291160	0.773220403	0.548303265	0.224917137
13	CPI203	531020	578606.6667	308360	303920	339040	126880	142360	120600	317106.6667	129946.6667	0.650679387	0.244711436	0.405967951
14	CI994	531020	578606.6667	335160	336360	341600	350760	305440	363120	337706.6667	339773.3333	0.692949061	0.639850351	0.05309871
15	GDC0084	531020	578606.6667	234640	230640	237760	371640	332280	329760	234346.6667	344560	0.480861998	0.64886445	-0.168002451
16	BIX 02565	531020	578606.6667	545840	439400	474080	545960	539800	453720	486440	513160	0.998138842	0.966366615	0.031772227
17	Nilvadipine	531020	578606.6667	478200	477480	525520	548320	596960	539840	493733.3333	561706.6667	1.013104222	1.057788156	-0.044683934
18	UNC0379	531020	578606.6667	36280	30480	30840	506000	482760	656720	32533.33333	548493.3333	0.06675599	1.032905226	-0.966149237
19	UNC1999	531020	578606.6667	107040	104880	105440	582000	538920	624080	105786.6667	581666.6667	0.217066403	1.095376194	-0.878309791
20	CHS 828	531020	578606.6667	262920	268920	278960	2400	3240	2840	270266.6667	2826.666667	0.554567177	0.005323089	0.549244088
21	C646	531020	578606.6667	127640	125480	128600	530160	500360	549160	127240	526560	0.261087053	0.99160107	-0.730514016
22	XAV939	531020	578606.6667	330880	350680	335280	511080	596360	436920	338946.6667	514786.6667	0.695493449	0.969429902	-0.273936453
23	EED226	531020	578606.6667	275880	298080	296640	582680	594320	560880	290200	579293.3333	0.595468901	1.090906808	-0.495437908
24	Larotrectinib	531020	578606.6667	569280	540640	489360	539600	593880	556040	533093.3333	563173.3333	1.093868026	1.060550136	0.03331789
25	Crizotinib	531020	578606.6667	526880	572320	534920	419840	468400	468800	544706.6667	452346.6667	1.117697725	0.851844877	0.265852848
26	GSK1059615	531020	578606.6667	541040	527160	542480	95800	76320	73960	536893.3333	82026.66667	1.101665344	0.154470014	0.947195331
27	Notoginsenoside R1	531020	578606.6667	459560	501520	459760	685160	652480	570200	473613.3333	635946.6667	0.971819472	1.197594566	-0.225775094
28	Pictilisib	531020	578606.6667	2000	9560	1520	448440	456320	450400	4360	451720	0.008946397	0.850664758	-0.841718361
29	Tideglusib	531020	578606.6667	11800	17320	11000	615760	618760	580480	13373.33333	605000	0.027441089	1.139316787	-1.111875697
30	GSK343	531020	578606.6667	475800	476000	472200	529880	502520	466800	474666.6667	499733.3333	0.973980834	0.941081943	0.032898891
31	GSK269962A	531020	578606.6667	502480	491080	497960	583600	595400	507520	497173.3333	562173.3333	1.020162847	1.058666968	-0.038504121
32	S6K-18	531020	578606.6667	558480	501640	465560	671680	612200	540400	508560	608093.3333	1.043527443	1.145142054	-0.10161461
33	Y-27632 dihydrochloride	531020	578606.6667	125040	134560	152440	527440	415960	521640	137346.6667	488346.6667	0.281825185	0.919638934	-0.637813749
34	INK 128	531020	578606.6667	10760	13040	12640	199120	192960	183400	12146.66667	191826.6667	0.02492406	0.361241887	-0.336317827
35	Pinometostat	531020	578606.6667	516040	520160	536320	534080	639160	568200	524173.3333	580480	1.075564847	1.093141501	-0.017576655
36	PF4708671	531020	578606.6667	368680	344880	332760	531760	506120	521600	348773.3333	519826.6667	0.715657041	0.97892107	-0.263264029
37	AZD8055	531020	578606.6667	498800	405440	428040	257520	281560	255040	444093.3333	264706.6667	0.911246619	0.498487188	0.412759431
38	SGC-CBP30	531020	578606.6667	454520	459200	479960	385960	336040	366680	464560	362893.3333	0.953242703	0.683389201	0.269853502
39	LJH685	531020	578606.6667	394040	389800	360880	512280	523040	534520	381573.3333	523280	0.782960211	0.985424278	-0.202464067
40	A-485	531020	578606.6667	191440	194040	164200	243120	285040	269680	183226.6667	265946.6667	0.375967546	0.500822317	-0.124854771
41	TG100-115	531020	578606.6667	513120	518080	566120	569360	537720	464160	532440	523746.6667	1.092527434	0.98630309	0.106224345
42	ABT737	531020	578606.6667	263440	239400	242000	299920	269600	281080	248280	283533.3333	0.509452166	0.533940969	-0.024488803
43	Gatifloxacin	531020	578606.6667	564600	505200	495920	585680	611680	555000	521906.6667	584120	1.070913815	1.099996234	-0.029082419
44	LY2090314	531020	578606.6667	62360	85440	72360	290840	284120	294600	73386.66667	289853.3333	0.150584003	0.545842592	-0.395258589
45	FK866	531020	578606.6667	213680	243680	236440	2360	2200	2320	231266.6667	2293.333333	0.474542067	0.004318733	0.470223334
46	Remodelin hydrobromide	531020	578606.6667	386000	379840	376640	553000	551080	419720	380826.6667	507933.3333	0.781428106	0.956523923	-0.175095816
47	Prexasertib dihydrochloride	531020	578606.6667	503680	502800	520000	85920	92520	89760	508826.6667	89400	1.044074624	0.168355241	0.875719383
48	LY-2584702 free base	531020	578606.6667	484120	474600	444000	588000	536320	500840	467573.3333	541720	0.95942584	1.0201499	-0.06072406
49	Adavosertib	531020	578606.6667	521480	473360	507920	110760	109120	122320	500920	114066.6667	1.027850729	0.214806724	0.813044005
50	Navitoclax	531020	578606.6667	192640	275480	273360	161480	191360	204120	247160	185653.3333	0.507154009	0.349616461	0.157537548
51	AZD1080	531020	578606.6667	478840	550840	537320	687400	629720	604480	522333.3333	640533.3333	1.071789303	1.206232031	-0.134442728
52	LY2584702 tosylate	531020	578606.6667	230200	253400	237440	439480	500920	500720	240346.6667	480373.3333	0.493173554	0.904623806	-0.411450252
53	MK-2206 dihydrochloride	531020	578606.6667	1760	1760	3680	411320	407560	421320	2400	413400	0.004924622	0.778501751	-0.773577129
54	RG2833	531020	578606.6667	399920	394040	360480	481120	454440	401960	384813.3333	445840	0.789608451	0.839591729	-0.049983278
55	AD80	531020	578606.6667	74680	83240	79760	287520	202640	247840	79226.66667	246000	0.16256725	0.463259388	-0.300692137
56	Gedatolisib	531020	578606.6667	292320	283280	276200	378320	355040	313040	283933.3333	348800	0.582610165	0.656849083	-0.074238918
57	Pilaralisib	531020	578606.6667	109600	107600	110240	449000	478760	472600	109146.6667	466786.6667	0.223960874	0.879037827	-0.655076953
58	MPI0479605	531020	578606.6667	3600	5120	3160	229880	227760	226960	3960	228200	0.008125627	0.429738993	-0.421613366
59	Buparlisib	531020	578606.6667	471160	559240	554560	435080	453840	447160	528320	445360	1.084073499	0.838687808	0.245385691
60	Apabetalone	531020	578606.6667	531920	496760	516560	404480	458680	482360	515080	448506.6667	1.056906	0.844613511	0.212292489
61	AZD2858	531020	578606.6667	321000	330920	383440	272400	272720	278600	345120	274573.3333	0.708160672	0.517067782	0.19109289
62	Serabelisib	531020	578606.6667	197960	223560	228480	532720	602320	511120	216666.6667	548720	0.444583948	1.033332078	-0.58874813
63	LJ1308	531020	578606.6667	1520	2760	3240	391360	431720	393920	2506.666667	405666.6667	0.005143494	0.763938584	-0.758795089
64	Perifosine	531020	578606.6667	537280	522880	518560	510920	532640	578080	526240	540546.6667	1.079805494	1.017940316	0.061865177
65	GSK923295	531020	578606.6667	150360	176760	154920	439920	483880	476040	160680	466613.3333	0.329703456	0.878711411	-0.549007955
66	Dactolisib	531020	578606.6667	291800	314240	275000	202880	224600	204320	293680	210600	0.602609603	0.396595232	0.206014371
67	Voxtalisib Analogue	531020	578606.6667	156920	142320	141320	395960	441760	414760	146853.3333	417493.3333	0.30133216	0.786210187	-0.484878026
68	GSK2801	531020	578606.6667	481080	428000	485400	547640	503920	522840	464826.6667	524800	0.953789883	0.988286694	-0.03449681
69	Alectinib	531020	578606.6667	136840	137880	133360	621120	639160	540080	136026.6667	600120	0.279116642	1.130126926	-0.851010283
70	Entrectinib	531020	578606.6667	430360	426560	414640	497360	472640	477400	423853.3333	482466.6667	0.869715639	0.908565905	-0.038850266
71	CYC116	531020	578606.6667	370400	428600	368920	694560	689440	647800	389306.6667	677266.6667	0.798828438	1.275407078	-0.47657864
72	EPZ6438	531020	578606.6667	446000	448480	458760	596080	601440	567320	451080	588280	0.925582742	1.107830214	-0.182247472
73	ENMD2076	531020	578606.6667	132200	107400	100240	371640	350280	359280	113280	360400	0.232442168	0.678693835	-0.446251667
74	Apitolisib	531020	578606.6667	102480	92080	111160	283360	271640	310200	101906.6667	288400	0.20910493	0.543105721	-0.334000791
75	Galunisertib	531020	578606.6667	504800	497600	502120	519160	508280	533560	501506.6667	520333.3333	1.029054526	0.979875209	0.049179317
76	Molibresib	531020	578606.6667	520040	510440	516160	191120	185080	178920	515546.6667	185040	1.057863566	0.348461452	0.709402114
77	BI-D1870	531020	578606.6667	13640	2040	2120	358040	348080	351960	5933.333333	352693.3333	0.01217476	0.664180885	-0.652006124
78	GSK25	531020	578606.6667	479440	574520	411400	462760	476840	510720	488453.3333	483440	1.002270053	0.910398855	0.091871198
