# Supplementary material for: SOX10 mediates glioblastoma cell-state plasticity
Source: EMBO Rep. 2024 Sep 16;25(11):24. doi: 10.1038/s44319-024-00258-8 (PMC11549307; doi:10.1038/s44319-024-00258-8)
Supplement: Supplementary file 6 — Source data Fig. 4 [file 44319_2024_258_MOESM6_ESM.zip › Figure4/Fig4F/Fig4F_source_data.csv]

Sample	Replicate	Percentage	Treatment	Genotype
mGB1-nT-DMSO	R1	25.2	Vehicle	Ctrl
mGB1-sh1-DMSO	R1	16.2	Vehicle	KD#1
mGB1-sh2-DMSO	R1	18.4	Vehicle	KD#2
mGB1-nT-LY-2uM	R1	31.7	LY411575-2uM	Ctrl
mGB1-sh1-LY-2uM	R1	26.1	LY411575-2uM	KD#1
mGB1-sh2-LY-2uM	R1	25.6	LY411575-2uM	KD#2
mGB1-nT-DMSO	R2	25.9	Vehicle	Ctrl
mGB1-sh1-DMSO	R2	16.4	Vehicle	KD#1
mGB1-sh2-DMSO	R2	18.8	Vehicle	KD#2
mGB1-nT-LY-2uM	R2	29.3	LY411575-2uM	Ctrl
mGB1-sh1-LY-2uM	R2	27.8	LY411575-2uM	KD#1
mGB1-sh2-LY-2uM	R2	26.4	LY411575-2uM	KD#2
mGB1-nT-DMSO	R3	28.7	Vehicle	Ctrl
mGB1-sh1-DMSO	R3	20.7	Vehicle	KD#1
mGB1-sh2-DMSO	R3	22.6	Vehicle	KD#2
mGB1-nT-LY-2uM	R3	29.7	LY411575-2uM	Ctrl
mGB1-sh1-LY-2uM	R3	27.3	LY411575-2uM	KD#1
mGB1-sh2-LY-2uM	R3	29.7	LY411575-2uM	KD#2
Statistical test
Genotype	estimate	estimate1	estimate2	.y.	group1	group2	n1	n2	statistic	p	df	conf.low	conf.high	method	alternative	p.signif
Ctrl	-3.6333333	26.6	30.2333333	Percentage	Vehicle	LY411575-2uM	3	3	-2.791204	0.0493	4	-7.2474549	-0.0192118	T-test	two.sided	*
KD#1	-9.3	17.7666667	27.0666667	Percentage	Vehicle	LY411575-2uM	3	3	-5.9920381	0.0039	4	-13.609208	-4.9907918	T-test	two.sided	**
KD#2	-7.3	19.9333333	27.2333333	Percentage	Vehicle	LY411575-2uM	3	3	-3.9791882	0.0164	4	-12.393514	-2.2064864	T-test	two.sided	*
