# Supplementary material for: SOX10 mediates glioblastoma cell-state plasticity
Source: EMBO Rep. 2024 Sep 16;25(11):24. doi: 10.1038/s44319-024-00258-8 (PMC11549307; doi:10.1038/s44319-024-00258-8)
Supplement: Supplementary file 6 — Source data Fig. 4 [file 44319_2024_258_MOESM6_ESM.zip › Figure4/Fig4G/Fig4G_source_data.xlsx]

## Sheet: Sheet1
mGB1-Ctrl
		% Viability
	[Fime] (uM)	Fime only			2 uM LY
	0	100	100	100	87.2711	79.5391	108.86
	1.6	97.0759	93.2704	111.64	91.1843	82.1239	108.4
	8	98.0169	107.609	98.38	92.5605	73.3195	93.8
	40	51.3309	61.8788	49.13	50.0663	36.2768	46.4
	200	26.4623	35.3428	29.58	26.9208	21.6198	31
	1000	17.4065	20.843	20.49	17.3761	11.4639	20.19
mGB1-KD#1
		% Viability
	[Fime] (uM)	Fime only			2 uM LY
	0	112.434	87.5657	100	94.8072	98.8761	96.84
	1.6	114.076	111.34	112.71	87.977	107.905	97.94
	8	113.238	108.254	110.75	70.249	69.879	70.06
	40	70.8137	76.7602	73.79	36.5565	28.3598	32.46
	200	33.17	33.9163	33.54	20.4796	13.4808	16.98
	1000	17.8465	16.1414	16.99	9.13889	7.20404	8.17
mGB1-KD#2
		% Viability
	[Fime] (uM)	Fime only			2 uM LY
	0	100	100.728	100	86.2279	89.4731	108.47
	1.6	108.25	102.49	120.95	81.3597	92.2951	105.44
	8	103.29	109.421	114.18	40.5214	71.8199	89.81
	40	62.28	57.8392	41.79	20.9754	26.9151	26.2
	200	34.49	30.4441	14.71	12.9996	15.479	11.52
	1000	22.01	16.8161	4.69	7.30459	7.26596	3.59
