# Supplementary material for: SOX10 mediates glioblastoma cell-state plasticity
Source: EMBO Rep. 2024 Sep 16;25(11):24. doi: 10.1038/s44319-024-00258-8 (PMC11549307; doi:10.1038/s44319-024-00258-8)
Supplement: Supplementary file 6 — Source data Fig. 4 [file 44319_2024_258_MOESM6_ESM.zip › Figure4/Fig4H/Fig4H_source_data.xlsx]

## Sheet: Sheet1
mGB1-Ctrl
		% Late apoptotic/dead cells (AnnexinV/Live-DEAD double positive quadrant)
	[Fime]	DMSO			2 µM LY				P value (unpaired two tailed T-tests)
	DMSO	3.565	2.045	6.35	4.28	2.59	7.97		0.660596
	50 nM FIME	30.2	31.85	36.1	24.05	30.7	33		0.340625
mGB1-KD	[Fime]	DMSO			2 µM LY
	DMSO	4.425	1.62	7.845	3.69	2.62	8.855		0.8797
	50 nM FIME	22.15	26.65	30.5	35.65	33.2	38.6		0.0309317
