# Supplementary material for: SOX10 mediates glioblastoma cell-state plasticity
Source: EMBO Rep. 2024 Sep 16;25(11):24. doi: 10.1038/s44319-024-00258-8 (PMC11549307; doi:10.1038/s44319-024-00258-8)
Supplement: Supplementary file 7 — Source data Fig. 5 [file 44319_2024_258_MOESM7_ESM.zip]

Archive with 12 entries (7 files):
- Figure5/
- Figure5/Fig5B/
- Figure5/Fig5B/Figure5B_source_data.jpg
- Figure5/Fig5C/
- Figure5/Fig5C/Fig5C_source_data.xlsx
- Figure5/Fig5D/
- Figure5/Fig5D/Combo_Ki67.jpg
- Figure5/Fig5D/Como_HE.jpg
- Figure5/Fig5D/Vehicle_HE.jpg
- Figure5/Fig5D/Vehicle_Ki67.jpg
- Figure5/Fig5E/
- Figure5/Fig5E/Fig5E_source_data.csv
