# Supplementary material for: SOX10 mediates glioblastoma cell-state plasticity
Source: EMBO Rep. 2024 Sep 16;25(11):24. doi: 10.1038/s44319-024-00258-8 (PMC11549307; doi:10.1038/s44319-024-00258-8)
Supplement: Supplementary file 7 — Source data Fig. 5 [file 44319_2024_258_MOESM7_ESM.zip › Figure5/Fig5C/Fig5C_source_data.xlsx]

## Sheet: Sheet1
Raw survival time			KM curve				Statistics
Animal	Survival time (day)		Day	Vehicle	Combo		Comparison of Survival Curves
Vehicle-1	80		0	9	8
Vehicle-2	78		52	9			Log-rank (Mantel-Cox) test
Vehicle-3	75		62	8	8		Chi square		5.637
Vehicle-4	62		63		7		df		1
Vehicle-5	80		73	6			P value		0.0176
Vehicle-6	73		75	5			P value summary		*
Vehicle-7	89		78	4	6		Are the survival curves sig different?		Yes
Vehicle-8	52		80	3
Vehicle-9	62		89	1			Median survival
Combo-1	107		92		5		Control		75
Combo-2	63		93				Combo		98
Combo-3	107		104		4		Ratio (and its reciprocal)		0.7653	1.307
Combo-4	104		107		3		95% CI of ratio		0.2953 to 1.984	0.5041 to 3.387
Combo-5	110		110		1
Combo-6	92
Combo-7	78
Combo-8	62
