# Supplementary material for: SOX10 mediates glioblastoma cell-state plasticity
Source: EMBO Rep. 2024 Sep 16;25(11):24. doi: 10.1038/s44319-024-00258-8 (PMC11549307; doi:10.1038/s44319-024-00258-8)
Supplement: Supplementary file 7 — Source data Fig. 5 [file 44319_2024_258_MOESM7_ESM.zip › Figure5/Fig5E/Fig5E_source_data.csv]

Animal	Treatment group	Total number of cell detected	Ki67 Pos cells	Ki67%
Vehicle-11	Vehicle	752	265	35.23936
Vehicle-11	Vehicle	794	534	67.25441
Vehicle-11	Vehicle	758	396	52.24274
Vehicle-13	Vehicle	844	311	36.84834
Vehicle-13	Vehicle	880	321	36.47727
Vehicle-13	Vehicle	952	340	35.71429
Vehicle-11	Vehicle	576	251	43.57639
Vehicle-11	Vehicle	754	379	50.26525
Vehicle-13	Vehicle	1052	441	41.92015
Vehicle-13	Vehicle	741	404	54.52092
Vehicle-29	Vehicle	1036	553	53.37838
Vehicle-29	Vehicle	984	355	36.07724
Vehicle-29	Vehicle	883	374	42.35561
Vehicle-29	Vehicle	979	232	23.69765
Combo-4	Combo	448	106	23.66071429
Combo-24	Combo	535	131	24.48598131
Combo-24	Combo	398	102	25.6281407
Combo-24	Combo	538	113	21.00371747
Combo-25	Combo	813	123	15.12915129
Combo-25	Combo	670	122	18.20895522
Combo-4	Combo	453	79	17.4392936
Combo-4	Combo	353	70	19.83002833
Combo-24	Combo	399	90	22.55639098
Combo-24	Combo	673	161	23.92273403
Combo-25	Combo	774	140	18.0878553
Combo-25	Combo	804	125	15.54726368
.y.	group1	group2	n1	n2	statistic	df	p	p.signif
Percentage	Vehicle	Combo	14	12	7.389958888	16.14358764	1.45E-06	***
